# Supplementary material for: Trichocladium solani sp. nov.—A New Pathogen on Potato Tubers Causing Yellow Rot
Source: J Fungi (Basel). 2022 Nov 2;8(11):1160. doi: 10.3390/jof8111160 (PMC9698721; doi:10.3390/jof8111160)
Supplement: Supplementary file 1 [file jof-08-01160-s001.zip]

Archive with 5 entries (4 files):
- 7.jof-1910442 supplementary/
- 7.jof-1910442 supplementary/7.S1 Concatenated alignment of rpb2 tub2 and ITS.fasta
- 7.jof-1910442 supplementary/7.S2 rpb2 alignment.fasta
- 7.jof-1910442 supplementary/7.S3 tub2 alignment.fasta
- 7.jof-1910442 supplementary/7.S4 ITS alignment.fasta
