# Supplementary material for: Trichocladium solani sp. nov.—A New Pathogen on Potato Tubers Causing Yellow Rot
Source: J Fungi (Basel). 2022 Nov 2;8(11):1160. doi: 10.3390/jof8111160 (PMC9698721; doi:10.3390/jof8111160)
Supplement: Supplementary file 1 [file jof-08-01160-s001.zip › 7.jof-1910442 supplementary/7.S1 Concatenated alignment of rpb2 tub2 and ITS.fasta]

>VKM_F-4903
TACACTTTTGCCTCGACACTCTCCCATTTGAGGCGAACCAATACACCCATTGGTCGCGACGGCAAGCTTGCGAAGCCCCGCCAGCTTCACAATACCCATTGGGGTCTGGTGTGCCCTGCAGAAACGCCCGAGGGACAGGCTTGCGGTCTCGTCAAGAATTTGTCTCTGATGTGCTACGTCAGCGTGGGCACGCCCGCGGACCCTGTGGTGGAGTTCATGATCGCCCGGAACATGGAAGTCCTCGAAGAGTACGAGCCGCTCCGGTATCCTAATGCCACCAAGGTGTTTGTCAATGGTACTTGGGTCGGTGTTCATCAGGACCCCAAGCATTTGGTTTCGCTGGTCCAGGGCCTGAGGAGGAAGAACGTCATCTCGTTCGAAGTCTCCCTGGTTCGTGATATCCGTGACCGCGAGTTCAAGATCTTCTCGGATGCGGGTCGCGTAATGAGGCCGCTCTTCACGGTAGAACAGGAAGAGAATGGCGAACACGGCGCTGAAAAGGGCCAGCTGATTCTGAACAAGGAGCACATTCAACACCTGGAGGCGGACAAGGAGCTGGGGAAGTTCCACCCCGACTACTGGGGCTGGCAAGGCCTGTTGCGGTCAGGTGCCATTGAGTATCTGGACGCCGAGGAGGAGGAGACGGTCATGATCTGCATGACGCCCGAGGATCTCGACATGTACCGTCTTAGCAAGATGGGCTTCGACGTGGATGATACCTCCGGTGTTGGCAACAACCGGATCAGGACCAAGATGAACCCAACAACGCACATGTACACACATTGTGAGATCCACCCCAGCATGCTGCTCGGCATCTGCGCAAGCATCATTCCATTCCCCGATCACAACCAAAGCGATT----AGGTGGTGCGGTGGACTGACGA-CAAG----C----------TTTCCAGGGTAACCAAATCGGTGCCGCCTTCTGGTATGTT-TG------------------ATC--TACAA-ATCAAGAATCA-----TCGTGTC--AAGGGTAA-TC-AATACTAACTC-ACTATGTAGGCAAACCATCTCCGGCGAGCACGGCCTCGACGCTAGCGGCGTGTATGTTACTATCGACAACT--CCC-C---AT-CGGT--TAA---TCAC---TCGCTCACCG------CTGCGATAGGTACAATGGCACGTCCGAGATTCAGCTCGAGCGCATGAATGTCTACTTCAACGAGGTAAGTCGGGCTGGATAC---CGTAT---------------------CAAACAGT-CGAGTCGCTGTGTTTGCTGACCACGGACC----------------TTCTGCAGGCTTCCGGCAACAAGTATGTTCCTCGTGCGGTCCTCGTCGATTTGGAGCCCGGTACCATGGACGCCGTCCGCGCCGGTCCCTTCGGCCAGCTCTTCCGCCCTGACAACTT-TTAAAGAGTTGCAAAACTCCC-AAACCATTGTGAACA-TACCTT--CAACGTTGCTTCGGCGGGTT-GGCCCCGGTCT---------CCGGGG----T-CCCCGGCCCTA--AC--------GGGCGCCCGCCGGAGGT--ACC---TAACT-CTTGA-ACTTTTATGGCCTCTCTGAGTCTT-TGTACTTAATAAGTCAAAACTTTCAACAACGGATCTCTTGGTTCTGGCATCGATGAAGAACGCAGCGAAATGCGATAAGTAATGTGAATTGCAGAATTCAGTGAATCATCGAATCTTTGAACGCACATTGCGCCCGCCAGTATTCTGGCGGGCATGCCTGTTCGAGCGTCATTTCAACCATCAAG-CCCCCGGCTTGTGTTGGGGACCTGCGGCTGCCGCAGGCCCTGAAAACCAGTGGCGGGCTCGCTAGTCACTCCGAGCGTAGTAA--T--ACATCTCGCTCAGGGCGTGCTGCGGG-TTCCGGCCGTTAAAAAGCCTTA------TTTACCCAAGGTTGACCTCGGATCAGGTAGGAAGACCCGCTGAACTTAAGCATATCA
>VKM_F-4913
TACACTTTTGCCTCGACACTCTCCCATTTGAGGCGAACCAATACACCCATTGGTCGCGACGGCAAGCTTGCGAAGCCCCGCCAGCTTCACAATACCCATTGGGGTCTGGTGTGCCCTGCAGAAACGCCCGAGGGACAGGCTTGCGGTCTCGTCAAGAATTTGTCTCTGATGTGCTACGTCAGCGTGGGCACGCCCGCGGACCCTGTGGTGGAGTTCATGATCGCCCGGAACATGGAAGTCCTCGAAGAGTACGAGCCGCTCCGGTATCCTAATGCCACCAAGGTGTTTGTCAATGGTACTTGGGTCGGTGTTCATCAGGACCCCAAGCATTTGGTTTCGCTGGTCCAGGGCCTGAGGAGGAAGAACGTCATCTCGTTCGAAGTCTCCCTGGTTCGTGATATCCGTGACCGCGAGTTCAAGATCTTCTCGGATGCGGGTCGCGTAATGAGGCCGCTCTTCACGGTAGAACAGGAAGAGAATGGCGAACACGGCGCTGAAAAGGGCCAGCTGATTCTGAACAAGGAGCACATTCAACACCTGGAGGCGGACAAGGAGCTGGGGAAGTTCCACCCCGACTACTGGGGCTGGCAAGGCCTGTTGCGGTCAGGTGCCATTGAGTATCTGGACGCCGAGGAGGAGGAGACGGTCATGATCTGCATGACGCCCGAGGATCTCGACATGTACCGTCTTAGCAAGATGGGCTTCGACGTGGATGATACCTCCGGTGTTGGCAACAACCGGATCAGGACCAAGATGAACCCAACAACGCACATGTACACACATTGTGAGATCCACCCCAGCATGCTGCTCGGCATCTGCGCAAGCATCATTCCATTCCCCGATCACAACCAAAGCGATT----AGGTGGTGCGGTGGACTGACGA-CAAG----C----------TTTCCAGGGTAACCAAATCGGTGCCGCCTTCTGGTATGTT-TG------------------ATC--TACAA-ATCAAGAATCA-----TCGTGTC--AAGGGTAA-TC-AATACTAACTC-ACTATGTAGGCAAACCATCTCCGGCGAGCACGGCCTCGACGCTAGCGGCGTGTATGTTACTATCGACAACT--CCC-C---AT-CGGT--TAA---TCAC---TCGCTCACCG------CTGCGATAGGTACAATGGCACGTCCGAGATTCAGCTCGAGCGCATGAATGTCTACTTCAACGAGGTAAGTCGGGCTGGATAC---CGTAT---------------------CAAACAGT-CGAGTCGCTGTGTTTGCTGACCACGGACC----------------TTCTGCAGGCTTCCGGCAACAAGTATGTTCCTCGTGCGGTCCTCGTCGATTTGGAGCCCGGTACCATGGACGCCGTCCGCGCCGGTCCCTTCGGCCAGCTCTTCCGCCCTGACAACTT-TTAAAGAGTTGCAAAACTCCC-AAACCATTGTGAACA-TACCTT--CAACGTTGCTTCGGCGGGTT-GGCCCCGGTCT---------CCGGGG----T-CCCCGGCCCTA--AC--------GGGCGCCCGCCGGAGGT--ACC---TAACT-CTTGA-ACTTTTATGGCCTCTCTGAGTCTT-TGTACTTAATAAGTCAAAACTTTCAACAACGGATCTCTTGGTTCTGGCATCGATGAAGAACGCAGCGAAATGCGATAAGTAATGTGAATTGCAGAATTCAGTGAATCATCGAATCTTTGAACGCACATTGCGCCCGCCAGTATTCTGGCGGGCATGCCTGTTCGAGCGTCATTTCAACCATCAAG-CCCCCGGCTTGTGTTGGGGACCTGCGGCTGCCGCAGGCCCTGAAAACCAGTGGCGGGCTCGCTAGTCACTCCGAGCGTAGTAA--T--ACATCTCGCTCAGGGCGTGCTGCGGG-TTCCGGCCGTTAAAAAGCCTTA------TTTACCCAAGGTTGACCTCGGATCAGGTAGGAAGACCCGCTGAACTTAAGCATATCA
>VKM_F-4904
TACACTTTTGCCTCGACACTCTCCCATTTGAGGCGAACCAATACACCCATTGGTCGCGACGGCAAGCTTGCGAAGCCCCGCCAGCTTCACAATACCCATTGGGGTCTGGTGTGCCCTGCAGAAACGCCCGAGGGACAGGCTTGCGGTCTCGTCAAGAATTTGTCTCTGATGTGCTACGTCAGCGTGGGCACGCCCGCGGACCCTGTGGTGGAGTTCATGATCGCCCGGAACATGGAAGTCCTCGAAGAGTACGAGCCGCTCCGGTATCCTAATGCCACCAAGGTGTTTGTCAATGGTACTTGGGTCGGTGTTCATCAGGACCCCAAGCATTTGGTTTCGCTGGTCCAGGGCCTGAGGAGGAAGAACGTCATCTCGTTCGAAGTCTCCCTGGTTCGTGATATCCGTGACCGCGAGTTCAAGATCTTCTCGGATGCGGGTCGCGTAATGAGGCCGCTCTTCACGGTAGAACAGGAAGAGAATGGCGAACACGGCGCTGAAAAGGGCCAGCTGATTCTGAACAAGGAGCACATTCAACACCTGGAGGCGGACAAGGAGCTGGGGAAGTTCCACCCCGACTACTGGGGCTGGCAAGGCCTGTTGCGGTCAGGTGCCATTGAGTATCTGGACGCCGAGGAGGAGGAGACGGTCATGATCTGCATGACGCCCGAGGATCTCGACATGTACCGTCTTAGCAAGATGGGCTTCGACGTGGATGATACCTCCGGTGTTGGCAACAACCGGATCAGGACCAAGATGAACCCAACAACGCACATGTACACACATTGTGAGATCCACCCCAGCATGCTGCTCGGCATCTGCGCAAGCATCATTCCATTCCCCGATCACAACCAAAGCGATT----AGGTGGTGCGGTGGACTGACGA-CAAG----C----------TTTCCAGGGTAACCAAATCGGTGCCGCCTTCTGGTATGTT-TG------------------ATC--TACAA-ATCAAGAATCA-----TCGTGTC--AAGGGTAA-TC-AATACTAACTC-ACTATGTAGGCAAACCATCTCCGGCGAGCACGGCCTCGACGCTAGCGGCGTGTATGTTACTATCGACAACT--CCC-C---AT-CGGT--TAA---TCAC---TCGCTCACCG------CTGCGATAGGTACAATGGCACGTCCGAGATTCAGCTCGAGCGCATGAATGTCTACTTCAACGAGGTAAGTCGGGCTGGATAC---CGTAT---------------------CAAACAGT-CGAGTCGCTGTGTTTGCTGACCACGGACC----------------TTCTGCAGGCTTCCGGCAACAAGTATGTTCCTCGTGCGGTCCTCGTCGATTTGGAGCCCGGTACCATGGACGCCGTCCGCGCCGGTCCCTTCGGCCAGCTCTTCCGCCCTGACAACTT-TTAAAGAGTTGCAAAACTCCC-AAACCATTGTGAACA-TACCTT--CAACGTTGCTTCGGCGGGTT-GGCCCCGGTCT---------CCGGGG----T-CCCCGGCCCTA--AC--------GGGCGCCCGCCGGAGGT--ACC---TAACT-CTTGA-ACTTTTATGGCCTCTCTGAGTCTT-TGTACTTAATAAGTCAAAACTTTCAACAACGGATCTCTTGGTTCTGGCATCGATGAAGAACGCAGCGAAATGCGATAAGTAATGTGAATTGCAGAATTCAGTGAATCATCGAATCTTTGAACGCACATTGCGCCCGCCAGTATTCTGGCGGGCATGCCTGTTCGAGCGTCATTTCAACCATCAAG-CCCCCGGCTTGTGTTGGGGACCTGCGGCTGCCGCAGGCCCTGAAAACCAGTGGCGGGCTCGCTAGTCACTCCGAGCGTAGTAA--T--ACATCTCGCTCAGGGCGTGCTGCGGG-TTCCGGCCGTTAAAAAGCCTTA------TTTACCCAAGGTTGACCTCGGATCAGGTAGGAAGACCCGCTGAACTTAAGCATATCA
>VKM_F-4902
TACACTTTTGCCTCGACACTCTCCCATTTGAGGCGAACCAATACACCCATTGGTCGCGACGGCAAGCTTGCGAAGCCCCGCCAGCTTCACAATACCCATTGGGGTCTGGTGTGCCCTGCAGAAACGCCCGAGGGACAGGCTTGCGGTCTCGTCAAGAATTTGTCTCTGATGTGCTACGTCAGCGTGGGCACGCCCGCGGACCCTGTGGTGGAGTTCATGATCGCCCGGAACATGGAAGTCCTCGAAGAGTACGAGCCGCTCCGGTATCCTAATGCCACCAAGGTGTTTGTCAATGGTACTTGGGTCGGTGTTCATCAGGACCCCAAGCATTTGGTTTCGCTGGTCCAGGGCCTGAGGAGGAAGAACGTCATCTCGTTCGAAGTCTCCCTGGTTCGTGATATCCGTGACCGCGAGTTCAAGATCTTCTCGGATGCGGGTCGCGTAATGAGGCCGCTCTTCACGGTAGAACAGGAAGAGAATGGCGAACACGGCGCTGAAAAGGGCCAGCTGATTCTGAACAAGGAGCACATTCAACACCTGGAGGCGGACAAGGAGCTGGGGAAGTTCCACCCCGACTACTGGGGCTGGCAAGGCCTGTTGCGGTCAGGTGCCATTGAGTATCTGGACGCCGAGGAGGAGGAGACGGTCATGATCTGCATGACGCCCGAGGATCTCGACATGTACCGTCTTAGCAAGATGGGCTTCGACGTGGATGATACCTCCGGTGTTGGCAACAACCGGATCAGGACCAAGATGAACCCAACAACGCACATGTACACACATTGTGAGATCCACCCCAGCATGCTGCTCGGCATCTGCGCAAGCATCATTCCATTCCCCGATCACAACCAAAGCGATT----AGGTGGTGCGGTGGACTGACGA-CAAG----C----------TTTCCAGGGTAACCAAATCGGTGCTGCTTTCTGGTATGTT-TG------------------ATC--TACAA-ATCAAGAATCA-----TCGTGTC--AAGGGTAA-TC-AATACTAACTC-ACTATGTAGGCAAACCATCTCCGGCGAGCACGGCCTCGACGCTAGCGGCGTGTATGTTACTATCGACAACT--CCC-C---AT-CGGT--TAA---TCAC---TCGCTCACCG------CTGCGATAGGTACAATGGCACGTCCGAGATTCAGCTCGAGCGCATGAATGTCTACTTCAACGAGGTAAGTCGGGCTGGATAC---CGTAT---------------------CAAACAGT-CGAGTCGCTGTGTTTGCTGACCACGGACC----------------TTCTGCAGGCTTCCGGCAACAAGTATGTTCCTCGTGCGGTCCTCGTCGATTTGGAGCCCGGTACCATGGACGCCGTCCGCGCCGGTCCCTTCGGCCAGCTCTTCCGCCCTGACAACTT-TTAAAGAGTTGCAAAACTCCC-AAACCATTGTGAACA-TACCTT--CAACGTTGCTTCGGCGGGTT-GGCCCCGGTCT---------CCGGGG----T-CCCCGGCCCTA--AC--------GGGCGCCCGCCGGAGGT--ACC---TAACT-CTTGA-ACTTTTATGGCCTCTCTGAGTCTT-TGTACTTAATAAGTCAAAACTTTCAACAACGGATCTCTTGGTTCTGGCATCGATGAAGAACGCAGCGAAATGCGATAAGTAATGTGAATTGCAGAATTCAGTGAATCATCGAATCTTTGAACGCACATTGCGCCCGCCAGTATTCTGGCGGGCATGCCTGTTCGAGCGTCATTTCAACCATCAAG-CCCCCGGCTTGTGTTGGGGACCTGCGGCTGCCGCAGGCCCTGAAAACCAGTGGCGGGCTCGCTAGTCACTCCGAGCGTAGTAA--T--ACATCTCGCTCAGGGCGTGCTGCGGG-TTCCGGCCGTTAAAAAGCCTTA------TTTACCCAAGGTTGACCTCGGATCAGGTAGGAAGACCCGCTGAACTTAAGCATATCA
>VKM_F-4905
TACACTTTTGCCTCGACACTCTCCCATTTGAGGCGAACCAATACACCCATTGGTCGCGACGGCAAGCTTGCGAAGCCCCGCCAGCTTCACAATACCCATTGGGGTCTGGTGTGCCCTGCAGAAACGCCCGAGGGACAGGCTTGCGGTCTCGTCAAGAATTTGTCTCTGATGTGCTACGTCAGCGTGGGCACGCCCGCGGACCCTGTGGTGGAGTTCATGATCGCCCGGAACATGGAAGTCCTCGAAGAGTACGAGCCGCTCCGGTATCCTAATGCCACCAAGGTGTTTGTCAATGGTACTTGGGTCGGTGTTCATCAGGACCCCAAGCATTTGGTTTCGCTGGTCCAGGGCCTGAGGAGGAAGAACGTCATCTCGTTCGAAGTCTCCCTGGTTCGTGATATCCGTGACCGCGAGTTCAAGATCTTCTCGGATGCGGGTCGCGTAATGAGGCCGCTCTTCACGGTAGAACAGGAAGAGAATGGCGAACACGGCGCTGAAAAGGGCCAGCTGATTCTGAACAAGGAGCACATTCAACACCTGGAGGCGGACAAGGAGCTGGGGAAGTTCCACCCCGACTACTGGGGCTGGCAAGGCCTGTTGCGGTCAGGTGCCATTGAGTATCTGGACGCCGAGGAGGAGGAGACGGTCATGATCTGCATGACGCCCGAGGATCTCGACATGTACCGTCTTAGCAAGATGGGCTTCGACGTGGATGATACCTCCGGTGTTGGCAACAACCGGATCAGGACCAAGATGAACCCAACAACGCACATGTACACACATTGTGAGATCCACCCCAGCATGCTGCTCGGCATCTGCGCAAGCATCATTCCATTCCCCGATCACAACCAAAGCGATT----AGGTGGTGCGGTGGACTGACGA-CGAG----C----------TTTCCAGGGTAACCAAATCGGTGCCGCCTTCTGGTATGTT-TG------------------ATC--TACAA-ATCAAGAATCA-----TCGTGTC--AAGGGTAA-TC-AATACTAACCC-ACTATTTAGGCAAACCATCTCCGGCGAGCACGGCCTCGACGCTAGCGGCGTGTATGTTACTATCGACAACT--CCC-C---AT-CGGT--TAA---TCAC---TCGCTCACCG------CTGCGATAGGTACAATGGCACGTCCGAGATTCAGCTCGAGCGCATGAATGTCTACTTCAACGAGGTAAGTCGGGCTGGATAC---CGTAT---------------------CAAACAGT-CGAGTCGCTGTGTTTGCTGACCACGGACC----------------TTCTGCAGGCTTCCGGCAACAAGTATGTTCCTCGTGCGGTCCTCGTCGATTTGGAGCCCGGTACCATGGACGCCGTCCGCGCCGGTCCCTTCGGCCAGCTCTTCCGCCCTGACAACTT-TTAAAGAGTTGCAAAACTCCC-AAACCATTGTGAACA-TACCTT--CAACGTTGCTTCGGCGGGTT-GGCCCCGGTCT---------CCGGGG----T-CCCCGGCCCTA--AC--------GGGCGCCCGCCGGAGGT--ACC---TAACT-CTTGA-ACTTTTATGGCCTCTCTGAGTCTT-TGTACTTAATAAGTCAAAACTTTCAACAACGGATCTCTTGGTTCTGGCATCGATGAAGAACGCAGCGAAATGCGATAAGTAATGTGAATTGCAGAATTCAGTGAATCATCGAATCTTTGAACGCACATTGCGCCCGCCAGTATTCTGGCGGGCATGCCTGTTCGAGCGTCATTTCAACCATCAAG-CCCCCGGCTTGTGTTGGGGACCTGCGGCTGCCGCAGGCCCTGAAAACCAGTGGCGGGCTCGCTAGTCACTCCGAGCGTAGTAA--T--ACATCTCGCTCAGGGCGTGCTGCGGG-TTCCGGCCGTTAAAAAGCCTTA------TTTACCCAAGGTTGACCTCGGATCAGGTAGGAAGACCCGCTGAACTTAAGCATATCA
>VKM_F-4915
TACACTTTTGCCTCGACACTCTCCCATTTGAGGCGAACCAATACACCCATTGGTCGCGACGGCAAGCTTGCGAAGCCCCGCCAGCTTCACAATACCCATTGGGGTCTGGTGTGCCCTGCAGAAACGCCCGAGGGACAGGCTTGCGGTCTCGTCAAGAATTTGTCTCTGATGTGCTACGTCAGCGTGGGCACGCCCGCGGACCCTGTGGTGGAGTTCATGATCGCCCGGAACATGGAAGTCCTCGAAGAGTACGAGCCGCTCCGGTATCCTAATGCCACCAAGGTGTTTGTCAATGGTACTTGGGTCGGTGTTCATCAGGACCCCAAGCATTTGGTTTCGCTGGTCCAGGGCCTGAGGAGGAAGAACGTCATCTCGTTCGAAGTCTCCCTGGTTCGTGATATCCGTGACCGCGAGTTCAAGATCTTCTCGGATGCGGGTCGCGTAATGAGGCCGCTCTTCACGGTAGAACAGGAAGAGAATGGCGAACACGGCGCTGAAAAGGGCCAGCTGATTCTGAACAAGGAGCACATTCAACACCTGGAGGCGGACAAGGAGCTGGGGAAGTTCCACCCCGACTACTGGGGCTGGCAAGGCCTGTTGCGGTCAGGTGCCATTGAGTATCTGGACGCCGAGGAGGAGGAGACGGTCATGATCTGCATGACGCCCGAGGATCTCGACATGTACCGTCTTAGCAAGATGGGCTTCGACGTGGATGATACCTCCGGTGTTGGCAACAACCGGATCAGGACCAAGATGAACCCAACAACGCACATGTACACACATTGTGAGATCCACCCCAGCATGCTGCTCGGCATCTGCGCAAGCATCATTCCATTCCCCGATCACAACCAAAGCGATT----AGGTGGTGCGGTGGACTGACGA-CAAG----C----------TTTCCAGGGTAACCAAATCGGTGCTGCTTTCTGGTATGTT-TG------------------ATC--TACAA-ATCAAGAATCA-----TCGTGTC--AAGGGTAA-TC-AATACTAACTC-ACTATGTAGGCAAACCATCTCCGGCGAGCACGGCCTCGACGCTAGCGGCGTGTATGTTACTATCGACAACT--CCC-C---AT-CGGT--TAA---TCAC---TCGCTCACCG------CTGCGATAGGTACAATGGCACGTCCGAGATTCAGCTCGAGCGCATGAATGTCTACTTCAACGAGGTAAGTCGGGCTGGATAC---CGTAT---------------------CAAACAGT-CGAGTCGCTGTGTTTGCTGACCACGGACC----------------TTCTGCAGGCTTCCGGCAACAAGTATGTTCCTCGTGCGGTCCTCGTCGATTTGGAGCCCGGTACCATGGACGCCGTCCGCGCCGGTCCCTTCGGCCAGCTCTTCCGCCCTGACAACTT-TTAAAGAGTTGCAAAACTCCC-AAACCATTGTGAACA-TACCTT--CAACGTTGCTTCGGCGGGTT-GGCCCCGGTCT---------CCGGGG----T-CCCCGGCCCTA--AC--------GGGCGCCCGCCGGAGGT--ACC---TAACT-CTTGA-ACTTTTATGGCCTCTCTGAGTCTT-TGTACTTAATAAGTCAAAACTTTCAACAACGGATCTCTTGGTTCTGGCATCGATGAAGAACGCAGCGAAATGCGATAAGTAATGTGAATTGCAGAATTCAGTGAATCATCGAATCTTTGAACGCACATTGCGCCCGCCAGTATTCTGGCGGGCATGCCTGTTCGAGCGTCATTTCAACCATCAAG-CCCCCGGCTTGTGTTGGGGACCTGCGGCTGCCGCAGGCCCTGAAAACCAGTGGCGGGCTCGCTAGTCACTCCGAGCGTAATAA--T--ACATCTCGCTCAAGGCGTGCTGCGGG-TTCCGGCCGTT-AAAAGCCTTA------TTTACCCAAAGTTGACCTCAGATCAAGTAGGAAGACCCGCTGAACTTAAGCATATCA
>VKM_F-4914
TACACTTTTGCCTCGACACTCTCCCATTTGAGGCGAACCAATACACCCATTGGTCGCGACGGCAAGCTTGCGAAGCCCCGCCAGCTTCACAATACCCATTGGGGTCTGGTGTGCCCTGCAGAAACGCCCGAGGGACAGGCTTGCGGTCTCGTCAAGAATTTGTCTCTGATGTGCTACGTCAGCGTGGGCACGCCCGCGGACCCTGTGGTGGAGTTCATGATCGCCCGGAACATGGAAGTCCTCGAAGAGTACGAGCCGCTCCGGTATCCTAATGCCACCAAGGTGTTTGTCAATGGTACTTGGGTCGGTGTTCATCAGGACCCCAAGCATTTGGTTTCGCTGGTCCAGGGCCTGAGGAGGAAGAACGTCATCTCGTTCGAAGTCTCCCTGGTTCGTGATATCCGTGACCGCGAGTTCAAGATCTTCTCGGATGCGGGTCGCGTAATGAGGCCGCTCTTCACGGTAGAACAGGAAGAGAATGGCGAACACGGCGCTGAAAAGGGCCAGCTGATTCTGAACAAGGAGCACATTCAACACCTGGAGGCGGACAAGGAGCTGGGGAAGTTCCACCCCGACTACTGGGGCTGGCAAGGCCTGTTGCGGTCAGGTGCCATTGAGTATCTGGACGCCGAGGAGGAGGAGACGGTCATGATCTGCATGACGCCCGAGGATCTCGACATGTACCGTCTTAGCAAGATGGGCTTCGACGTGGATGATACCTCCGGTGTTGGCAACAACCGGATCAGGACCAAGATGAACCCAACAACGCACATGTACACACATTGTGAGATCCACCCCAGCATGCTGCTCGGCATCTGCGCAAGCATCATTCCATTCCCCGATCACAACCAAAGCGATT----AGGTGGTGCGGTGGACTGACGA-CAAG----C----------TTTCCAGGGTAACCAAATCGGTGCCGCCTTCTGGTATGTT-TG------------------ATC--TACAA-ATCAAGAATCA-----TCGTGTC--AAGGGTAA-TC-AATACTAACTC-ACTATGTAGGCAAACCATCTCCGGCGAGCACGGCCTCGACGCTAGCGGCGTGTATGTTACTATCGACAACT--CCC-C---AT-CGGT--TAA---TCAC---TCGCTCACCG------CTGCGATAGGTACAATGGCACGTCCGAGATTCAGCTCGAGCGCATGAATGTCTACTTCAACGAGGTAAGTCGGGCTGGATAC---CGTAT---------------------CAAACAGT-CGAGTCGCTGTGTTTGCTGACCACGGACC----------------TTCTGCAGGCTTCCGGCAACAAGTATGTTCCTCGTGCGGTCCTCGTCGATTTGGAGCCCGGTACCATGGACGCCGTCCGCGCCGGTCCCTTCGGCCAGCTCTTCCGCCCTGACAACTT-TTAAAGAGTTGCAAAACTCCC-AAACCATTGTGAACA-TACCTT--CAACGTTGCTTCGGCGGGTT-GGCCCCGGTCT---------CCGGGG----T-CCCCGGCCCTA--AC--------GGGCGCCCGCCGGAGGT--ACC---TAACT-CTTGA-ACTTTTATGGCCTCTCTGAGTCTT-TGTACTTAATAAGTCAAAACTTTCAACAACGGATCTCTTGGTTCTGGCATCGATGAAGAACGCAGCGAAATGCGATAAGTAATGTGAATTGCAGAATTCAGTGAATCATCGAATCTTTGAACGCACATTGCGCCCGCCAGTATTCTGGCGGGCATGCCTGTTCGAGCGTCATTTCAACCATCAAG-CCCCCGGCTTGTGTTGGGGACCTGCGGCTGCCGCAGGCCCTGAAAACCAGTGGCGGGCTCGCTAGTCACTCCGAGCGTAGTAA--T--ACATCTCGCTCAGGGCGTGCTGCGGG-TTCCGGCCGTTAAAAAGCCTTA------TTTACCCAAGGTTGACCTCGGATCAGGTAGGAAGACCCGCTGAACTTAAGCATATCA
>Botryotrichum_verrucosum__CBS_116.64 T
TACACCTTCGCCTCAACCTTGTCGCATTTGCGGCGTACCAACACCCCCATTGGGCGCGACGGCAAACTCGCCAAACCTCGCCAGCTTCATAACACACATTGGGGTCTTGTGTGTCCGGCAGAGACGCCGGAAGGCCAGGCTTGCGGTCTCGTCAAGAACCTGTCCCTCATGTGCTACGTCAGTGTGGGCACACCAGCGGACCCCATCGTCGAGTTTATGGTTGCCCGTGGGATGGAAGTGCTCGAGGAGTACGAGCCACTGCGGTACCCCAATGCAACCAAGGTATTTGTCAACGGCACATGGGTCGGCGTGCATCAGGACCCGAAGCACCTGGTCACCCTGGTTCAAGGGTTGCGGAGGAAGAACGTCATCTCGTTCGAGGTTTCACTCGTCCGGGACATTCGCGACCGCGAGTTCAAGATCTTCTCCGACGCCGGCCGTGTCATGAGGCCGCTGTTCACCGTAGAACAGGAGAAGAACGGAGAGAGCGGCGCAGAGATGGGCCAGCTTATTCTCAACAAGGAGCACATCACGAGATTGGAGGCGGACAAGGAGTTGGGCAAGTATCACCCCGACTACTGGGGCTGGCAGGGCTTGTTGAAGTCGGGTGCTATCGAGTACCTCGATGCCGAAGAGGAGGAGACGGTCATGATCAGCATGACTCCCGAGGACCTCGACAAGTTCCGTTACCGCAAAATGGGGTTCATCGTGGAAGACAACTCTGGCCAAGGTAACAACAGGATCAAGACGAAGCCGAACCCGGCGACGCACATGTACACTCACTGCGAGATCCACCCCAGCATGTTGCTCGGCATCTGCGCCAGCATCATTCCCTTCCCCGACCACAACCAGACGCGTC----TGG----GAAATGGACTGACAG-CAAG----C----------TCTCTAGGGTAACCAAATCGGTGCTGCTTTCTGGTATGTTCGG------------------CCT----CAGCATCAAGCACTG-----ACGTGTC--GGGACCGA-TC-AAGACTAACTT-CCCCTCCAGGCAGACCATTTCCGGCGAGCACGGCCTCGACAGCAATGGCGTGTACGTGACCGTCGCCGATT--CCCGG------CCGA--TGA---ACCC---CCGCTCACCG------CTTCGATAGGTACAACGGCACCTCCGAGCTCCAGCTCGAGCGCATGAACGTCTACTTCAACGAGGTGAGTCGGGTTACACCTTCAT-------------------------CGCGTAAC-CAAAACGTCGAGGTCACTAACCGCAGATG----------------TTCTGCAGGCGTCCGGAAACAAGTATGTCCCTCGTGCCGTCCTCGTCGACTTGGAGCCCGGCACCATGGATGCCGTCCGCGCCGGTCCTTTCGGCCAGCTCTTCCGCCCCGACAACTTATTACAGAGTTGCAA-ACTCCCTAAACCATTGTGAACGTTACCTTCAAACCGTTGCTTCGGCGGGCG-G--CCCGGGTC------CGCCCGGTG----CCCCCTGGCCCCCTAGC-------GGGGCGCCCGCCGGAGGAAACCC---AACTC-TTGA--TACATTATGGCCTCTCTGAGTCTTCTGTACTGAATAAGTCAAAACTTTCAACAACGGATCTCTTGGTTCTGGCATCGATGAAGAACGCAGCGAAATGCGATAAGTAATGTGAATTGCAGAATTCAGTGAATCATCGAATCTTTGAACGCACATTGCGCCCGCCAGTATTCTGGCGGGCATGCCTGTTCGAGCGTCATTTCAACCATCAAG-CCCCAGGCTTGTGTTGGGGACCTGCGGCTGCCGCAGGCCCTGAAAACCAGTGGCGGGCTCGCT-GTCACACCGGGCGTAGTAGATT--TTATCTCGCTCAGGGCGTGCTGCGGG-TTCCGGCCGTTAAAAAGCCTTT------TTTACCCAAGGTTGACCTCGGATCAGGTAGGAAGACCCGCTGAACTTAAGCATATCA
>Humicola_ampulliella__CBS_116735 T
TACACTTTCGCCTCGACCTTGTCGCATTTGCGCCGCACCAATACCCCGATCGGGCGCGACGGCAAGCTCGCCAAACCCCGCCAGCTCCACAACACACACTGGGGTCTCGTGTGTCCGGCCGAGACGCCCGAGGGCCAGGCTTGCGGCCTGGTCAAGAACCTGTCGCTGATGTGTTACGTCAGCGTGGGTACTCCCGCGGATCCCATCGTGGAGTTCATGATTGCCCGGGGCATGGAAGTGCTCGAGGAGTACGAGCCGCTGCGGTACCCAAACGCGACCAAGGTGTTTGTCAACGGCACCTGGGTTGGTGTCCACCAAGACCCAAAGCACCTGGTCACGCTGGTTCAGGGGCTGCGGAGGAAGAACGTCATCTCGTTCGAGGTCTCGCTCGTCCGAGATATCCGCGACCGCGAGTTCAAGATCTTCTCGGATGCGGGTCGCGTCATGAGGCCGCTTTATACGGTGGAGCAGGAGCCAAACAGCGACAGCGGAGCCGAGATTGGCCAGTTGATCCTCAACAAGGAGCACATCACGCGGCTGGAGGCGGACAAGGAGCTGGGCAAATACCATCCCGACTACTGGGGCTGGCAGGGCCTGTTGAAGTCGGGCGCCATCGAGTACCTCGACGCCGAGGAGGAGGAAACCGTCATGATCTGCATGACCCCGGAGGACCTCGATAAGTTCCGTTACCGCAAGCTGGGCTTCGTCGTCGAAGACAACTCGGGCCAGGGAAACAACCGGATCAAAACGAGACCGAACCCGACAACGCACATGTACACGCACTGCGAGATCCACCCCAGCATGCTGCTCGGCATTTGCGCGAGCATCATTCCGTTCCCCGATCACAACCAGACGCGTT----GCC----GAAGTGGACTGACTT-CAAC---------------CTCGCAGGGTAACCAAATTGGTGCCGCTTTCTGGTATGCATCT------------------C-------GACCTGCCGCATTC---------AAC--AAAGGCCA-TC-AATACTGACTT-CCCTCGCAGGCAGACCATCTCCGGCGAGCACGGCCTCGACGGCAGTGGCGTGTACGTCCTCGTCGCCATCC--CCGCT---CT-CGAT--TAA---TCCC---GCGCTCACCG------CCCCCATAGGTACAATGGCACCTCGGAGCTCCAGCTCGAGCGCATGAACGTCTACTTCAACGAGGTCAGTCCGGGTCGTCCTCGTCTCTC---------------------GGGGAGCT-GGAGGGGCCGTGGTTGCTGACAAGAGACA-------------TGCTGCTGCAGGCGTCCGGCAACAAGTATGTCCCCCGCGCCGTCCTGGTCGACTTGGAGCCCGGCACCATGGATGCCGTCCGTGCCGGTCCCTTCGGCCAGCTCTTCCGCCCCGACAACTTATTA-AGAGTTGCAAACTT----AAACCATTGTGAACGTTACCTT--TACCGTTGCTTCGGCGGGCG-G--CCCGGGTC---C--TGCCCGGCG----CCCCCCGG-CCCTC-GC--------GGGCGCCCGCCGGAGGTAAACC---AAACT-CTTG--AATTGTATGGCCTCTCTGAGTCTTCTGTACTGAATAAGTCAAAACTTTCAACAACGGATCTCTTGGTTCTGGCATCGATGAAGAACGCAGCGAAATGCGATAAGTAATGTGAATTGCAGAATTCAGTGAATCATCGAATCTTTGAACGCACATTGCGCCCGCCAGTATTCTGGCGGGCATGCCTGTTCGAGCGTCATTTCAACCATCAAG-CCCCGGGCTTGTGTTGGGGACCTGCGGCTGCCGCAGGCCCTGAAAACCAGTGGCGGGCTCGCTAGTCACTCCGAGCGTAGTAGTTT--ACACCTCGCTCAGGGCGTGCTGCGGG-TTCCGGCCGTTAAAAGCCTTAT------TTTACCCAAGGTTGACCTCGGATCAGGTAGGAAGACCCGCTGAACTTAAGCATATCA
>Humicola_atrobrunnea___HSAUPII05-1004 T
TACACGTTTGCCTCGACACTGTCGCATTTGCGCCGTACCAACACGCCCATCGGCCGCGACGGCAAGCTTGCCAAACCGCGCCAGCTCCACAACACGCATTGGGGTCTCGTCTGCCCGGCCGAAACGCCCGAAGGGCAGGCTTGCGGTCTGGTGAAAAACCTGTCGCTCATGTGCTACGTCAGTGTGGGCACGCCCGCGGACCCCATCGTGGAGTTCATGATTGCCAGAGGCATGGAGGTGCTCGAGGAGTACGAGCCCCTCCGGTACCCGAACGCAACCAAGGTGTTTGTCAATGGTACCTGGGTGGGTGTCCATCAGGATCCGAAGCACCTGGTCACGCTGGTCCAAGGGTTGCGGCGGAAGAACGTCATTTCTTTCGAGGTGTCGCTCGTCCGGGACATTCGCGACCGCGAGTTCAAGATCTTCTCAGACGCGGGTCGCGTCATGAGGCCGCTGTACACGGTCGAGCAAGAAGAAAACGGCGAGAGCGGCGCGGAATGCGGCCAGCTGATCCTCAACAAGGAGCACATCACACGCCTGGAGGCGGACAAGGAGTTGGGCAAATACCATCCCGACTACTGGGGCTGGCAAGGCCTCTTGAAGTCGGGTGCCATCGAGTATCTCGATGCCGAAGAAGAGGAAACGGTTATGATCTGCATGACTCCCGAGGATCTTGACAAGTTCCGTTATCGCAAGATGGGGTTCATCGTGGAGGACAACTCCGGCCAGGGCAACAACAGGATCAAGACGAGGCCGAACCCGACGACTCACATGTATACGCACTGTGAGATCCATCCCAGCATGCTGCTCGGCATTTGCGCCAGCATTATTCCGTTCCCCGATCACAACCAGACGCGTC----TGG----GAAGTGGACTGACAT-ATCGACCT-----------TCTCCAGGGTAACCAAATCGGTGCCGCTTTCTGGTATGTTGGA------------------CCC----CAAGATGATCAAGTA-----CGACAT---AAAGGCAA-TC-AATACTGACTT-CCCCTCCAGGCAGACCATTTCCGGCGAGCACGGCCTCGACGGCAATGGCGTGTACGTGACCCTCGCCACG---TCCCC---CC-CGA---TAA---TCGC---TCGCTCACCG--------CCCATAGGTACAATGGCACCTCCGAGCTCCAGCTCGAGCGCATGAACGTCTACTTCAACGAGGTCAGTCGAGCTCCT---------------------------------AGGGAAT-CAAGCGGCCGTGGTTGCTGAAAGTAGATA----------------CTCGACAGGCTTCCGGCAACAAGTATGTTCCTCGTGCCGTCCTGGTCGACTTGGAGCCCGGCACCATGGATGCCGTCCGTGCCGGCCCCTTCGGCCAGCTCTTCCGCCCTGACAACTTATTACAGAGTTGCAAAACTCCC-AAACCATTGTGAACGTTACCAA--AACCGTTGCTTCGGCGGGCG-G--CCCGGGTC---A--CTCCCGGCG----CCCCTCGG-CCCTC-GC--------GGGCGCCCGCCGGAGGTAAACC---AAACT-ATTG--AATTGTATGGCCTCTCTGAGTCTTCTGTACTGAATAAGTCAAAACTTTCAACAACGGATCTCTTGGTTCTGGCATCGATGAAGAACGCAGCGAAATGCGATAAGTAATGTGAATTGCAGAATTCAGTGAATCATCGAATCTTTGAACGCACATTGCGCCCGCCAGTATTCTGGCGGGCATGCCTGTTCGAGCGTCATTTCAACCATCAAG-CCCCGGGCTTGTGTTGGGGACCTGCGGCTGCCGCAGGCCCTGAAATGCAGTGGCGGGCTCGCT-GTCACTCCGAGCGTAGTAAT----ACATCTCGCTCTGGACGTGCTGCGGG-TTCCGGCCGTTAAAAGCCTTA-------TTTACCCAAGGTTGACCTCGGATCAGGTAGGAAGACCCGCTGAACTTAAGCATATCA
>Humicola_christensenii___CBS_127760 T
TACACGTTTGCCTCGACCCTGTCGCATTTGCGGCGCACCAACACGCCCATCGGGCGCGACGGCAAGCTGGCCAAGCCCCGCCAGCTTCACAACACCCACTGGGGTCTCGTGTGCCCGGCCGAGACGCCCGAAGGCCAGGCTTGCGGTCTGGTCAAGAACTTGTCGCTGATGTGCTACGTCAGCGTGGGTACGCCTGCGGACCCCATCGTCGAGTTCATGATCGCCAGAGGTATGGAAGTGCTCGAGGAATACGAACCCCTGCGGTACCCGAACGCGACCAAGGTCTTTGTCAACGGCACTTGGGTCGGTGTCCATCAGGACCCGAAGCACCTGGTCACGCTGGTCCAAGGGCTGCGGAGGAAGAACGTCATTTCCTTCGAGGTGTCGCTCGTCAGAGACATCCGCGACCGCGAGTTCAAGATTTTCTCGGACGCCGGCCGCGTCATGAGGCCGCTCTATACGGTAGAGCAAGAGCCAAATAGCGACAGCGGCGCCGAAGTCGGGCAGCTGATCCTGAACAAGGAACACGTTACGCGGCTCGAGGCCGACAAAGAGCTGGGCAAGTACCACCCCGACTACTGGGGCTGGCAAGGCCTCTTGAAGTCGGGTGCCATCGAGTACCTCGACGCCGAGGAGGAGGAGACCGTCATGATCTGCATGACCCCCGAGGACCTCGACAAGTTCCGGTACCGCAAGTTGGGATTCATCGTGGAGGACAACTCTGGCCAAGGCAATAACAGAATCAAGACGAGGCCGAACCCGACGACGCACATGTACACGCACTGCGAGATCCACCCCAGCATGCTGCTCGGCATCTGCGCGAGCATCATTCCGTTCCCCGACCACAACCAGACGCGTC----CGT----GAAGTGGACTGACAT-TGAA---------------GCTCTAGGGTAACCAAATTGGTGCCGCTTTCTGGTATGATCCG------------------ACC----CAACCTTAACAGCCA-----CGCTATC--CATGGCAA-TC-AATACTGACTT-ACCCTCCAGGCAGACCATCTCCGGCGAGCACGGCCTCGACGGCAGTGGCGTGTACGTGCCTGTCGCCGCCT--CCCCT---CT-CGAT--TAA---TCCC---TCGCTCACCG------CTCCGATAGGTACAATGGCACCTCCGAGCTCCAGCTCGAGCGCATGAACGTCTACTTCAACGAGGTCAGTCGGGCCCATTTCCCTCTCGT---------------------GGGAATAT-CTAGCGGCCGTCGTTGCTAACAATGGATA------------TCAATTCTACAGGCGTCCGGCAACAAGTATGTTCCTCGTGCCGTCCTGGTCGACTTGGAGCCCGGCACCATGGATGCCGTCCGCGCTGGTCCCTTCGGCCAGCTCTTCCGCCCTGACAAACTATTACAGAGTTGCAAAACTCCC-AAACCATTGTGAACGTTACCTA--TCCCGTTGCTTCGGCGGGCG-G--CCCGGGCC---CCGTGCCCGGCG----CCCCCCGGCCCCTC-GC--------GGGCGCCCGCCGGAGGTAAACC---AAACT-CTTG--AATTGTATGGCCTCTCTGAGTCTTCTGTACTGAATAAGTCAAAACTTTCAACAACGGATCTCTTGGTTCTGGCATCGATGAAGAACGCAGCGAAATGCGATAAGTAATGTGAATTGCAGAATTCAGTGAATCATCGAATCTTTGAACGCACATTGCGCCCGCCAGTATTCTGGCGGGCATGCCTGTTCGAGCGTCATTTCAACCATCAAG-CCCCCGGCTTGTGTTGGGGACCTGCGGCTGCCGCAGGCCCTGAAAACCAGTGGCGGGCTCGCTAGTCACTCCGAGCGTAGTAGT-T--ACATCTCGCTCAGGGCGTGCTGCGGG-TTCCGGCCGTTAAAAGCCTTT-------TTTACCCAAGGTTGACCTCGGATCAGGTAGGAAGACCCGCTGAACTTAAGCATATCA
>Humicola_cuyabenoensis___CBS_398.97 T
TACACCTTTGCCTCGACGTTGTCGCATTTGCGCCGCACCAACACACCCATCGGGCGCGACGGCAAGCTTGCCAAGCCCCGTCAGCTCCACAACACACACTGGGGTCTCGTGTGCCCGGCCGAGACGCCCGAAGGCCAGGCTTGCGGCCTGGTCAAGAACCTGTCGCTGATGTGTTACGTCAGCGTGGGTACGCCCGCGGACCCCATTGTCGAGTTCATGATTGCGAGGGGCATGGAGGTTCTCGAGGAATACGAGCCTCTGCGGTACCCGAATGCGACCAAGGTGTTTGTCAACGGCACTTGGGTCGGCGTCCACCAGGACCCAAAGAACCTGGTCACACTGGTTCAGGGGTTGCGGAGGAGGAACGTCATCTCGTTCGAGGTCTCGCTCGTGCGAGACATCCGCGACCGCGAGTTCAAGATTTTCTCGGATGCTGGCCGCGTCATGAGGCCGCTTTATACGGTAGAACACGACCCAAACAGCGACAGCGGCGCCGAGATTGGTCAGTTGATCCTCAACAAGGAGCACATTACGCGGCTGGAGGCGGATAAGGATCTCGGCAAGTATCATCCCGACTACTGGGGCTGGCAGGGGCTTTTGAAGTCGGGCGCCATCGAGTACCTCGATGCCGAGGAGGAGGAAACCGTCATGATCTGCATGACCCCTGAGGATTTGGACAAGTTCCGCTTCCGCAAGATGGGCTTCGTTGTGGAGGACAACTCCGGGCAGGGGAACAACAGGATCAAGACGAGGCCGAACCCGACAACTCACATGTACACGCACTGCGAGATCCACCCCAGCATGTTGCTCGGCATCTGTGCGAGCATCATCCCGTTCCCCGACCACAACCAGACGCGTC----CGT----GAAGTGAACTGACGG-GCAC----C----------CTCGCAGGGTAACCAAATTGGTGCCGCCTTCTGGTATGCACCA------------------G-------GACCTCCCGCATCA---------AAC--AGGAGCCG-TC-CATGCTGACCC-CTCCTTCAGGCAGACCATCTCCGGCGAGCACGGCCTCGACGGCAATGGCGTGTACGTCGTCGCTGCCGGC---TCCCG---CC-TGCT--TAA---TCCC---TCGCTCACCG------CCCCCATAGGTACAATGGCACCTCGGAGCTCCAGCTCGAGCGCATGAACGTCTACTTCAACGAGGTCAGTCGCCGTCGCTCCCATCTCCG---------------------GGGAACCT-GTGCGGCGCGTGATTGCTGACAAGAGACA------------CGCGTGCTGCAGGCGTCCGGCAACAAGTATGTCCCCCGTGCCGTCCTGGTCGACTTGGAGCCCGGCACCATGGATGCCGTCCGCGCCGGCCCCTTCGGCCAGCTCTTCCGCCCCGACAACTTATTAAAGAGTTGCAAAACTCC--AAACCATTGTGAACGTTACCT---TGCCGTTGCTTCGGCGGGCG-G--CCCGGGTC---C--TGCCCGGCG----CCCCCCGGCCCCAT-CG--------GGGCGCCCGCCGGAGGTAAACC---AAACT-CTTG--AATTGCATGGCCTCTCTGAGTCTTCTGTACTGAATAAGTCAAAACTTTCAACAACGGATCTCTTGGTTCTGGCATCGATGAAGAACGCAGCGAAATGCGATAAGTAATGTGAATTGCAGAATTCAGTGAATCATCGAATCTTTGAACGCACATTGCGCCCGCCAGTATTCTGGCGGGCATGCCTGTTCGAGCGTCATTTCAACCATCAAG-CCCCGGGCTTGTGTTGGGGACCTGCGGCTGCCGCAGGCCCTGAAAACCAGTGGCGGGCTCGCTAGTCACTCCGAGCGTAGTAGTTT--ACACCTCGCTCAGGGCGTGCTGCGTG-TTCCGGCCGTTAAAAGCCTC--------TATACCCAAGGTTGACCTCGGATCAGGTAGGAAGACCCGCTGAACTTAAGCATATCA
>Humicola_degenerans___CBS_232.65 T
TACACATTTGCCTCGACGCTGTCCCATTTGCGTCGCACCAACACGCCCATCGGGCGTGACGGCAAGCTTGCCAAACCCCGCCAGCTTCACAACACGCACTGGGGTCTCGTGTGCCCGGCCGAGACGCCCGAAGGCCAGGCTTGCGGGCTGGTCAAGAACCTGTCGCTGATGTGTTATGTCAGCGTGGGCACGCCGGCTGACCCGATCGTCGAGTTCATGATTGCTCGGGGCATGGAAGTGCTCGAGGAATACGAACCGCTGCGGTACCCGAACGCGACCAAGGTGTTCGTCAACGGTACCTGGGTCGGTGTGCATCAGGACCCAAAGCACCTGGTCACCCTGGTTCAGGGGCTGCGGAGGAAGAACGTCATCTCGTTCGAGGTCTCGCTCGTCCGCGACATCCGCGACCGCGAGTTCAAGATCTTTTCAGATGCCGGCCGCGTCATGAGGCCGCTGTTCACTGTGGAGCAGGAACCCAACAGCGACAGCGGTGCCGAGATTGGCCAGCTGATCCTGAACAAGGAGCACATCACACGGCTGGAGGCAGACAAGGAGCTGGGCAAGTACCATCCCGATTACTGGGGCTGGCAAGGCCTGTTGAAGTCGGGCGCCATCGAGTACCTCGACGCTGAGGAGGAGGAAACCGTCATGATCTGCATGACGCCCGAGGACCTCGACAAGTTCCGGTACCGCAAGCTGGGCTTCATCGTCGAGGACAACTCGGGCCAGGGCAACAACCGGATCAAGACCAGGCCGAACCCGACGACTCACATGTACACGCACTGCGAGATCCACCCCAGCATGCTGCTGGGCATCTGCGCGAGCATCATTCCGTTCCCCGACCACAACCAGACGCGTC----GGC----GAAGTGGGCTGACTT-GGAC---------------CTCGCAGGGTAACCAAATCGGTGCCGCTTTCTGGTATGGAACA-------------------------AGACCTCACGCATCA---------AAC--AAAGGCCA-TC-AGTGCTGACTT-CCCCTTTAGGCAGACCATCTCCGGCGAGCACGGCCTCGACGGCAATGGCGTGTACGTCGCCGCCGCCTCC---CCGCT---CC-CGCT--TAA---TCCC---TCGCTCACCG------CCCCAATAGGTACAATGGCACCTCGGAGCTCCAGCTCGAGCGCATGAACGTCTACTTCAACGAGGTCAGTCGGCGTGGTTTTCGTCTCTG--------------------------------GGTAAGCTGGGTTACTGACAAGAGACG----------------TCCCACAGGCTTCCGGCAACAAGTATGTCCCCCGCGCCGTCCTGGTCGACTTGGAGCCCGGCACCATGGATGCCGTCCGCGCCGGTCCCTTCGGCCAGCTCTTCCGCCCCGACAACTTATTAAAGAGTTTAACTACTC---AAACCATTGTGAACCTTACCTC--AACCGTTGCTTCGGCGGGCGGG--CCCGGGCC---A--TGCCCGGCG----CCCCCCGG-CCCTC-GC--------GGGCGCCCGCCGGAGGTTAACC---GAACC-CTTG--AATTGTATGGCCTCTCTGAGTCTTCTGTACTGAATAAGTCAAAACTTTCAACAACGGATCTCTTGGTTCTGGCATCGATGAAGAACGCAGCGAAATGCGATAAGTAATGTGAATTGCAGAATTCAGTGAATCATCGAATCTTTGAACGCACATTGCGCCCGCCAGTATTCTGGCGGGCATGCCTGTTCGAGCGTCATTTCAACCATCAAG-CCCCGGGCTTGTGTTGGGGACCTGCGGCTGCCGCAGGCCCTGAAAACCAGTGGCGGGCTCGCTAGTCACTCCGAGCGTAGTAGTCT--ACACCTCGCTCAGGGCGTGCTGCGGG-TTCCGGCCGTTAAAAGCCTCAT------TTTACCCAAGGTTGACCTCGGATCAGGTAGGAAGACCCGCTGAACTTAAGCATATCA
>Humicola_distorta___CBS_417.66 T
TACACCTTCGCCTCGACACTGTCGCATTTGCGGCGTACCAACACGCCCATCGGCCGCGACGGCAAGCTCGCCAAGCCCCGCCAGCTCCACAACACTCACTGGGGTCTCGTGTGCCCGGCCGAGACGCCCGAAGGCCAGGCTTGCGGTTTGGTGAAGAATCTGTCGCTGATGTGCTACGTCAGTGTGGGCACGCCTGCCGACCCCATTGTCGAGTTCATGATTGCCAGGGGCATGGAGGTGCTCGAGGAATACGAGCCGCTGCGGTATCCGAACGCGACCAAGGTGTTTGTCAACGGTACTTGGGTGGGCGTCCACCAGGACCCCAAGCATCTGGTTACACTGGTGCAGGGGCTGCGGAGAAAGAATGTCATCTCGTTCGAGGTTTCGCTTGTTCGGGACATTCGCGACCGCGAGTTCAAGATTTTCTCAGACGCAGGCCGCGTCATGAGGCCGCTGTACACGGTCGAGCAGGAGCCGAACAGCGACAGCGGCGCCGAGATCGGCCAGTTGATCCTCAACAAGGAACATATCAACCGGCTCGAGGCGGACAAGGAGCTGGGCAAGTACCATCCGGATTACTGGGGCTGGCAGGGTCTGTTGAAGTCGGGCGCCATCGAGTATCTCGATGCCGAGGAGGAGGAGACCGTCATGATCTGCATGACGCCCGAGGACCTCGACAAGTTCCGCTACCGCAAGATGGGCTTCATCGTCGAGGACAACTCGGGTCAGGGGAACAACCGGATCAAGACGAGGCCGAACCCTACGACTCACATGTACACGCACTGCGAGATCCACCCCAGCATGCTGCTCGGCATCTGCGCGAGCATCATCCCGTTCCCCGACCACAACCAGACGCGTC----TGC----GAAGGGGACTGACTT-GAAG---------------CTCCTAGGGTAACCAAATTGGTGCCGCTTTCTGGTATGTTCAG------------------CCC---------CCAAACGTTA-----CCACGCC--GAAAACAA-TC-AATACTGACTT-CTTCTCCAGGCAGACCATTTCCGGCGAGCACGGCCTCGACGGCAATGGCGTGTACGTGCCCCCGTCGCCGC--GACCC---TC-CGAT--TAG---CACC---TCGCTCACCG------CTACGATAGGTACAATGGCACCTCCGAGCTCCAGCTCGAGCGCATGAACGTCTACTTCAACGAGGTCAGTCGCGCCCGTTCTTGCCTCCC---------------------AGAAAGTT-CACGCGGCCATGATTGCTGACGAGAGAAT---------------GCTTTACAGGCATCCGGCAACAAGTATGTCCCTCGTGCCGTCCTGGTCGACTTGGAGCCCGGCACCATGGATGCCGTCCGTGCCGGTCCCTTTGGCCAGCTCTTCCGCCCCGACAACTTATTACAGAGTTGCAAAACTCCCTAAACCATTGTGAACGTTACCTT--TACCGTTGCTTCGGCGGGCG-G--CCCGGGTC---C--TGCCCGGCG----CCCCTCGG-CCCTC-GC--------GGGCGCCCGCCGGAGGAAAACC---AAACT-ATTG--CATTGTATGGCCTCTCTGAGTCTTCTGTACTGAATAAGTCAAAACTTTCAACAACGGATCTCTTGGTTCTGGCATCGATGAAGAACGCAGCGAAATGCGATAAGTAATGTGAATTGCAGAATTCAGTGAATCATCGAATCTTTGAACGCACATTGCGCCCGCCAGTATTCTGGCGGGCATGCCTGTTCGAGCGTCATTTCAACCATCAAG-CCCCAGGCTTGTGTTGGGGACCTGCGGCTGCCGCAGGCCCTGAAAATCAGTGGCGGGCTCGCT-GTCACTCCGAGCGTAGTAGTTT--ACATCTCGCTCAGGGCGTGCTGCGGG-TTCCGGCCGTTAAAAGCCTTAT------TTTACCCAAGGTTGACCTCGGATCAGGTAGGAAGACCCGCTGAACTTAAGCATATCA
>Humicola_floriformis___CBS_815.97 T
---------------------------------------------------------------------------------------------------------------------------------------------------------------------------------------------------------------------------------------------------------------------------------------------------AACGGTACCTGGGTGGGTGTCCACCAGGACCCGAAGCATCTCGTCACACTGGTGCAGGGGCTGCGGAGAAAGAACGTCATCTCCTTCGAGGTTTCGCTGGTCCGAGACATTCGCGACCGTGAGTTCAAGATCTTCTCAGATGCGGGCCGCGTCATGCGGCCGCTCTACACGGTCGAACAAGAACCAAATAGCGACAGCGGCGCGGAAATTGGCCAGTTGATCCTCAACAAGGAGCATATTACCCGGCTTGAGGCGGACAAGGAGCTTGGCAAGTACCATCCCGACTACTGGGGCTGGCAGGGTCTTTTGAAGTCGGGCGCCATCGAGTATCTCGATGCCGAGGAGGAGGAGACTGTCATGATTTGCATGACCCCCGAGGACCTCGACAAATTCCGCTATCGCAAGATGGGTTTCATTGTTGAGGACAACTCTGGCCAGGGCAATAACCGGATCAAGACAAGGCCGAACCCGACGACTCACATGTACACGCATTGCGAGATCCACCCCAGTATGCTGCTGGGCATCTGCGCCAGCATCATTCCCTTCCCCGACCACAACCAGACGCGTC----TGC----GAAGCGTACTGACTG-CAA----------------CCTCTAGGGTAACCAAATTGGTGCCGCTTTCTGGTAGGTTCAG------------------CCT----CAAGATCAAGAGCTA-----CCGCGTC--GAAGACCA-TC-AATACTGACTT-CTCCTCCAGGCAGACCATTTCCGGCGAGCACGGCCTCGACGGCAATGGCGTGTACGTACCCGCCGTCGCA---CCCGT---CT-CGAA--TAA---CCCC---TCGCTCACCG------CTACGATAGGTACAATGGCACCTCGGAGCTCCAGCTCGAGCGCATGAACGTCTACTTCAACGAGGTCAGTCGTGCTTAACATCCTCTCCCCCGCCC----------CGGAGAGGAAATT-TGAGCGGCCGTGGTTGCTGACAAGGGATG----------------TTGTGCAGGCTTCCGGCAACAAGTATGTCCCTCGTGCCGTCCTGGTCGACTTGGAGCCCGGCACCATGGACGCCGTCCGCGCTGGTCCCTTCGGCCAGCTCTTCCGCCCTGACAACTTATTACAGAGTTGCAAAACTCCCTAAACCATTGTGAACGTTACCTA--TACCGTTGCTTCGGCGGGCG-G--CCCGGGTC---C--TGCCCGGCG----CCCCTCGGCCCCTC-GC--------GGGCGCCCGCCGGAGGAAAACC---AAACT-ATTG--CATTGTATGGCCTCTCTGAGTCTTCTGTACTGAATAAGTCAAAACTTTCAACAACGGATCTCTTGGTTCTGGCATCGATGAAGAACGCAGCGAAATGCGATAAGTAATGTGAATTGCAGAATTCAGTGAATCATCGAATCTTTGAACGCACATTGCGCCCGCCAGTATTCTGGCGGGCATGCCTGTTCGAGCGTCATTTCAACCATCAAG-CCCCCGGCTTGTGTTGGGGACCTGCGGCTGCCGCAGGCCCTGAAAACCAGTGGCGGGCTCGCT-GTCACTCCGAGCGTAGTAGTTT--ACATCTCGCTCAGGGCGTGCTGCGGG-TTCCGGCCGTTAAAAGCCTTAT------TTTACCCAAGGTTGACCTCGGATCAGGTAGGAAGACCCGCTGAACTTAAGCATATCA
>Humicola_fuscoatra___CBS_118.14 T
TACACTTTTGCCTCGACGCTGTCGCATTTGCGGCGCACCAACACACCCATCGGGCGCGACGGCAAGCTGGCCAAGCCCCGCCAGCTTCACAACACCCACTGGGGTCTCGTGTGCCCGGCCGAGACGCCCGAAGGTCAGGCTTGCGGTCTGGTCAAGAACTTGTCGCTGATGTGCTACGTCAGCGTGGGTACGCCTGCGGACCCCATCGTCGAGTTCATGATCGCTCGGGGCATGGAAGTCCTCGAGGAATACGAGCCCTTGCGGTACCCGAACGCGACCAAGGTGTTTGTCAACGGCACTTGGGTCGGTGTCCATCAGGACCCGAAGCACCTGGTCACGCTGGTCCAGGGGCTGCGGAGAAAGAACGTCATTTCGTTCGAGGTGTCGCTCGTCAGAGACATCCGCGACCGCGAGTTCAAGATTTTCTCGGATGCCGGCCGTGTCATGAGGCCGCTCTACACGGTAGAGCAAGAGCCAAACAGCGACAGCGGCGCCGAAATCGGGCAGCTGATCCTGAACAAGGAGCACGTTACGCGGCTCGAGGCCGACAAAGAGCTGGGCAAGTACCATCCCGACTACTGGGGCTGGCAAGGCCTCTTGAAGTCGGGTGCCATCGAGTACCTCGACGCCGAGGAGGAGGAGACGGTCATGATCTGCATGACCCCCGAAGACCTCGACAAGTTCCGGTACCGCAAGCTGGGGTTCATCGTGGAGGACAACTCTGGCCAAGGCAACAACAGAATCAAGACGAGGCCGAACCCGACGACGCACATGTACACGCATTGCGAGATCCACCCCAGCATGCTGCTCGGCATCTGCGCGAGCATCATCCCGTTCCCCGACCACAACCAGACGCGTC----CGA----GAAGTGGACTGACGT-TGAA---------------GCTCTAGGGTAACCAAATTGGTGCCGCTTTCTGGTATGATCCG------------------ACC----CAACCTCAAGAGCCA-----CGCTATC--CATGGCAA-TC-AATACTGACTT-CCGCTCCAGGCAGACCATCTCCGGCGAGCACGGCCTCGATGGCAGTGGCGTGTACGTGCCTGTCGCCGCGT--CCTCT---CT-CGAT--TAA---TCCCTCGTCGCTCACCG------CTCCCATAGGTACAATGGCACCTCCGAGCTCCAGCTCGAGCGCATGAACGTCTACTTCAACGAGGTCAGTCGGACTCATCTCCCTGTCGT---------------------GGGAATGT-CGAGCGACTCTGGTTTCTGACAATGCATG------------TCAATTCTACAGGCTTCCGGCAACAAGTATGTTCCTCGTGCCGTCCTGGTCGACTTGGAGCCCGGCACCATGGATGCCGTCCGCGCTGGTCCCTTCGGCCAGCTCTTCCGCCCTGACAACTTATTACAGAGTTGCAAAACTCCC-AAACCATTGTGAACA-TACCTA--CCCCGTTGCTTCGGCGGGCG-G--CCCGGGCC---CCGCGCCCGGCG----CCCCCCGGCCCCCC-GT--------GGGCGCCCGCCGGAGGTAAAAC---AAACC-CTTG--AATTGCATGGCCTCTCTGAGTCTTCTGTACTGAATAAGTCAAAACTTTCAACAACGGATCTCTTGGTTCTGGCATCGATGAAGAACGCAGCGAAATGCGATAAGTAATGTGAATTGCAGAATTCAGTGAATCATCGAATCTTTGAACGCACATTGCGCCCGCCAGTATTCTGGCGGGCATGCCTGTTCGAGCGTCATTTCAACCATCAAG-CCCCCGGCTTGTGTTGGGGACCTGCGGCTGCCGCAGGCCCTGAAAACCAGTGGCGGGCTCGCT-GTCACCCCGAGCGTAGTAGT-T--ACATCTCGCTCTGGGAGTGCTGCGGG-TTCCGGCCGTTAAACGCCTTA-------TTTACCCAAGGTTGACCTCGGATCAGGTAGGAAGACCCGCTGAACTTAAGCATATCA
>Humicola_fuscogrisea___CGMCC_3.13790 T
TACACTTTCGCCTCGACCCTGTCGCATTTGCGGCGTACCAACACGCCCATCGGGCGCGACGGCAAGCTGGCCAAGCCCCGCCAGCTTCACAACACCCACTGGGGTCTTGTGTGCCCGGCCGAGACGCCCGAAGGCCAGGCTTGCGGTCTGGTCAAGAACTTGTCGCTGATGTGCTACGTCAGCGTGGGTACGCCTGCGGACCCCATCGTGGAGTTCATGATCGCCAGAGGTATGGAAGTACTCGAGGAATACGAACCCCTGCGGTACCCGAATGCGACCAAGGTGTTTGTCAACGGCACTTGGGTCGGTGTCCATCAGGACCCGAAGCACCTGGTCACGCTGGTCCAAGGGCTGCGGAGGAAGAACGTCATTTCGTTCGAGGTGTCGCTCGTCAGAGACATCCGCGACCGCGAGTTCAAGATTTTCTCGGATGCCGGCCGTGTCATGAGGCCGCTCTATACGGTGGAGCAAGAGCCAAACAGCGACAGCGGCGCCGAAATCGGGCAGCTGATCCTGAACAAGGAGCACGTTACGCGCCTCGAGGCTGACAAAGAGCTGGGCAAGTACCATCCCGACTACTGGGGTTGGCAAGGCCTCTTGAAGTCGGGTGCCATCGAGTACCTCGACGCCGAGGAGGAGGAGACCGTGATGATCTGCATGACCCCCGAGGACCTCGACAAGTTCCGGTACCGCAAGTTGGGATTCATTGTGGAGGACAATTCTGGCCAAGGCAACAACAGAATCAAGACGAGGCCGAACCCGACGACGCACATGTACACACATTGCGAGATTCACCCCAGCATGCTGCTCGGCATTTGCGCGAGCATCATCCCGTTCCCCGACCACAACCAGACGCGTC----CAT----GAAGTGGACTGACAT-CGAA---------------GCTCTAGGGTAACCAAATTGGTGCCGCTTTCTGGTATGATCCG------------------ACC----CAACCTCAAAAACCA-----CGCTATT--CATGGCAA-TC-AGTACTGACTC-CCCCTTCAGGCAGACCATCTCCGGCGAGCACGGCCTCGACGGCAATGGCGTGTACGTG-CTGTCGCCGCCT--CCCCT---CT-CGAT--CAA---ACCCTCGTCGCTCACCG------CTCCCACAGGTACAATGGCACCTCCGAGCTCCAGCTCGAGCGCATGAACGTCTACTTCAACGAGGTTAGTCCCGCTCGTTTGCCTCTCGC---------------------CGGAATAT-CGAGCGGCCATGGTTGCTGACAATGGATA------------TCAATTCTACAGGCGTCCGGCAACAAGTATGTTCCTCGTGCCGTCCTGGTCGACTTGGAGCCCGGCACCATGGATGCCGTCCGCGCTGGTCCCTTCGGCCAGCTCTTCCGCCCTGACAACTTATTACAGAGTTGCAAAACTCCCTAAACCATTGTGAACGTTACCTA--AACCGTTGCTTCGGCGGGCG-G--CCCGGGTC---C--TTCCCGGCG----CCCCTCGG-CCCTC-GC--------GGGCGCCCGCCGGAGGTAAACC---AAACT-ATTG--CATTGTATGGCCTCTCTGAGTCTTCTGTACTGAATAAGTCAAAACTTTCAACAACGGATCTCTTGGTTCTGGCATCGATGAAGAACGCAGCGAAATGCGATAAGTAATGTGAATTGCAGAATTCAGTGAATCATCGAATCTTTGAACGCACATTGCGCCCGCCAGTATTCTGGCGGGCATGCCTGTTCGAGCGTCATTTCAACCATCAAG-CCCCCGGCTTGTGTTGGGGACCTGCGGCTGCCGCAGGCCCTGAAATGCAGTGGCGGGCTCGCT-GTCACTCCGAGCGTAGTAGT-T--ACATCTCGCTCTGGGCGTGCTGCGGG-TTCCGGCCGTTAAAAGCCTTA-------TTTACCCAAGGTTGACCTCGGATCAGGTAGGAAGACCCGCTGAACTTAAGCATATCA
>Humicola_homopilata___CBS_157.55 T
TACACGTTTGCCTCGACCCTGTCGCATTTGCGGCGCACCAACACGCCCATCGGGCGCGACGGCAAGCTGGCCAAGCCTCGCCAGCTTCACAACACCCACTGGGGTCTCGTGTGCCCGGCCGAGACGCCCGAAGGCCAGGCTTGCGGTCTGGTCAAGAACTTGTCGCTGATGTGCTACGTCAGCGTGGGTACGCCTGCGGACCCCATCGTCGAGTTCATGATCGCCAGAGGTATGGAAGTGCTTGAGGAATACGAACCCCTGCGGTACCCGAATGCGACCAAGGTATTTGTCAACGGCACTTGGGTCGGTGTCCATCAGGACCCGAAGCACCTGGTCACGCTGGTCCAAGGGCTGCGGAGGAAGAACGTCATCTCGTTCGAGGTGTCGCTCGTCAGAGACATCCGCGACCGCGAGTTCAAGATTTTCTCGGATGCCGGCCGTGTCATGAGGCCGCTCTATACGGTGGAGCAGGAGCCAAACAGCGACAGCGGCGCCGAAATTGGGCAGCTGATCCTGAACAAGGAGCATGTCACGCGGCTCGAGGCCGACAAGGAGCTGGGCAAGTACCATCCCGACTACTGGGGCTGGCAAGGCCTGTTGAAGTCGGGTGCCATCGAGTACCTCGACGCCGAGGAGGAGGAGACCGTCATGATCTGCATGACCCCCGAGGACCTCGATAAGTTCCGGTATCGCAAGTTGGGATTCATCGTGGAGGACAACTCTGGCCAAGGCAACAACAGAATCAAGACGAGGCCGAACCCGACGACGCACATGTACACGCACTGCGAGATCCACCCCAGCATGCTGCTCGGCATCTGCGCGAGCATCATCCCGTTCCCCGACCACAACCAGACGCGTC----CGT----GAAGTGAACTGACAT-CGAA---------------GCTCTAGGGTAACCAAATTGGTGCCGCTTTCTGGTATGATCCG------------------ACC----CAACCTCAAGAGCCA-----CGCTATC--CATGGCAA-TC-AATACTGACCC-CCCCTCTAGGCAGACCATCTCCGGCGAGCACGGCCTCGACGGCAATGGCGTGTACGTGCCTGTCGCCGCCT--CCTCT---CT-CGGT--TAA---TCCC---TCGCTCACCG------CTCCGATAGGTACAATGGCACCTCCGAGCTCCAGCTCGAGCGCATGAACGTCTACTTCAACGAGGTCAGTCGGGCTCGGTTGCCTCTCAC---------------------GGGAATAT-CGAGCGGCCGTGGTTGCTGACAGTGGATA------------TCAATTCTACAGGCGTCTGGCAACAAGTATGTTCCTCGTGCCGTCCTGGTCGACTTGGAGCCCGGCACCATGGATGCCGTCCGCGCTGGTCCCTTCGGCCAGCTCTTCCGCCCTGACAACTTATTACAGAGTTGCAAAACTCCC-AAACCATTGTGAACGTTACCCA--TCCCGTTGCTTCGGCGGGCG-G--CCCGGGCC---CCGTGCCCGGCG----CCCCCCGGCCCCCC-GT--------GGGCGCCCGCCGGAGGTAAACC---AAACT-CTTG--AATTGCATGGCCTCTCTGAGTCTTCTGTACTGAATAAGTCAAAACTTTCAACAACGGATCTCTTGGTTCTGGCATCGATGAAGAACGCAGCGAAATGCGATAAGTAATGTGAATTGCAGAATTCAGTGAATCATCGAATCTTTGAACGCACATTGCGCCCGCCAGTATTCTGGCGGGCATGCCTGTTCGAGCGTCATTTCAACCATCAAG-CCCCCGGCTTGTGTTGGGGACCTGCGGCTGCCGCAGGCCCTGAAAACCAGTGGCGGGCTCGCTAGTCACTCCGAGCGTAGTAGT-T--ACATCTCGCTCTGGGCGTGCTGCGGG-TTCCGGCCGTTAAAAGCCTTT-------TTTACCCAAGGTTGACCTCGGATCAGGTAGGAAGACCCGCTGAACTTAAGCATATCA
>Humicola_malaysiensis___CBS_399.97
TACACATTTGCCTCGACGCTATCCCATTTGCGTCGCACCAACACTCCCATTGGGCGCGACGGCAAGCTTGCCAAACCCCGCCAGCTTCACAACACGCACTGGGGTCTTGTGTGCCCGGCCGAGACGCCCGAAGGACAGGCTTGCGGCCTGGTCAAGAACCTGTCACTGATGTGTTACGTCAGCGTGGGCACGCCCGCTGACCCTATCGTCGAGTTCATGATTGCTCGGGGCATGGAAGTGCTCGAGGAATACGAACCGCTCCGATACCCGAACGCGACCAAGGTGTTCGTTAATGGTACCTGGGTTGGTGTGCATCAGGATCCCAAGCACCTGGTCACCCTCGTTCAAGGGTTGCGGAGGAAGAACGTCATCTCGTTCGAGGTCTCGCTCGTCCGAGACATCCGCGACCGCGAGTTCAAGATCTTCTCAGATGCCGGCCGCGTCATGAGGCCGCTGTTTACTGTAGAGCAGGAACCCAACAGCGACAGCGGCGCCGAGATTGGTCAGCTGATCCTGAACAAGGAGCACATCACGCGACTGGAGGCAGACAAAGAGCTGGGCAAGTATCATCCCGATTATTGGGGCTGGCAAGGCCTGTTGAAGTCGGGCGCTATCGAGTACCTCGATGCTGAGGAGGAGGAAACCGTCATGATCTGCATGACGCCCGAGGATCTTGACAAGTTCCGGTACCGCAAGATGGGCTTTATCGTCGAGGACAACTCGGGTCAGGGCAACAACCGGATCAAGACGAGGCCGAACCCGACGACTCACATGTACACGCATTGCGAGATCCACCCCAGCATGCTGCTGGGCATCTGTGCGAGCATCATTCCGTTCCCTGACCACAACCAGACGCGTC----TGC----GAAGTGGGCTGACTG--GAC---------------TTCGCAGGGTAACCAAATCGGTGCCGCTTTCTGGTACGGAACG-------------------------CGACCTCACGCATCA---------CAC--AACGGCCA-TC-AGTGCTGACTT-CTCCTTTAGGCAGACCATCTCCGGCGAGCACGGCCTCGATGGCAGTGGCGTGTACGTCGTCGCCGCCTCC---CCGTT---CCTCGAT--TAA---TCCC---TCGCTCACCG------CCCTAATAGGTACAATGGCACCTCGGAGCTCCAGCTCGAGCGCATGAACGTCTACTTCAACGAGGTCAGTCGGTATCATTCTCGTCTCTG--------------------------------GTGACGCCGGGTTGCTGACAACAAACG----------------TGCTGCAGGCCTCCGGCAACAAGTATGTCCCCCGCGCCGTCCTGGTCGACTTGGAGCCCGGCACCATGGATGCCGTCCGCGCCGGTCCCTTCGGCCAGCTCTTCCGCCCCGACAACTTATTA-AGAGTTTAACTACTC---AAACCATTGTGAACCTTACCTC--AACCGTTGCTTCGGCGGGCGGG--CCCGGGTC---A--AGCCCGGCGCCCCCCCCCGGC-CCCTC-GC--------GGGCGCCCGCCGGAGGTTAACC---AAACC-CTTG--AATTGTATGGCCTCTCTGAGTCTT-TGTACTGAATAAGTCAAAACTTTCAACAACGGATCTCTTGGTTCTGGCATCGATGAAGAACGCAGCGAAATGCGATAAGTAATGTGAATTGCAGAATTCAGTGAATCATCGAATCTTTGAACGCACATTGCGCCCGCCAGTATTCTGGCGGGCATGCCTGTTCGAGCGTCATTTCAACCATCAAG-CCCCGGGCTTGTGTTGGGGACCTGCGGCTGCCGCAGGCCCTGAAAACCAGTGGCGGGCTCGCTAGTCACACCGAGCGTAGTAGTCT--ACACCTCGCTCAGGGCGTGCTGCGGG-TTCCGGCCGTTAAAAGCCTTAT------TTTACCCAAGGTTGACCTCGGATCAGGTAGGAAGACCCGCTGAACTTAAGCATATCA
>Humicola_olivacea___CBS_142031 T
------------------------------------------------------------------------------------------------------------------------------------------------------------------------------------------------------------------------------------------------------------------------------------------------------------------------------------------CTGGTGACGCTGGTCCAAGGGTTGCGGCGAAAGAACGTCATCTCCTTCGAGGTCTCGCTTGTCCGCGACATCCGCGATCGCGAGTTCAAGATCTTCTCCGACGCCGGCCGTGTGATGAGGCCACTGTACACGGTCGAGCAAGAGCAGAACAGCGACAGCGGTGCGGAAGTCGGACAGCTGATTCTGAACAAGGAGCATGTTACGCGCCTGGAGGCGGACAAGGAGCTGGGCAAGTACCATCCCGACTACTGGGGCTGGCAGGGCCTGCTCAAGTCGGGTGCCATCGAGTACCTCGACGCCGAGGAGGAGGAAACCGTCATGATTTGCATGACGCCCGAGGACCTCGATAAATTTCGGTACCGCAAGATGGGCTTTATTGTCGAGGACAACTCTGGTCAAGGCAACAACAGGATCAAGACGAGGCCGAATCCGACAACTCACATGTACACGCATTGCGAGATCCACCCCAGCATGCTGCTCGGTATCTGCGCGAGCATTATTCCCTTCCCCGACCACAACCAGACGCGTC----CGA----GAAGTGGACTGACGG-TGGC---------------CTTCCAGGGTAACCAAATCGGTGCCGCTTTCTGGTATGTTCAG------------------CCT---CGAGCATCAAGACGTG-TGTTTTGTATC--GACGGCAT-CAGAATACTGACTT-TCTATCCAGGCAGACCATCTCCGGCGAGCACGGCCTCGACGGCAATGGCGTGTACGTGACCGTCGCCGCCC--CGCGT---CT-CGAT--TAA---TCAC---TCGCTCACCG------CCACCACAGGTACAATGGCAGCTCCGAGCTCCAGCTCGAGCGCATGAACGTCTACTTCAACGAGGTCAGTCGTGCTCGCCAGAACGTTAA-------------------------------TGTGGTCCGGGGTTGCTGACAAGTGATG-------------TTTTGCTGCAGGCCTCGGGCAACAAGTATGTCCCCCGTGCCGTCCTCGTCGACTTGGAGCCCGGCACCATGGATGCCGTCCGCGCCGGTCCCTTCGGCCAGCTCTTCCGCCCCGACAACTTATTACAGAGTTGCAAAACTCCC-AAACCATTGTGAACGTTACCTT--TACCGTTGCTTCGGCGGGCG-G--CCCGGGTC---C--TGCCCGGCG----CCCCTCGGCCCTC--GC--------GGGCGCCCGCCGGAGGTAAACC---AAACT-ATTG--CATTGTATGGCCTCTCTGAGTCTTCTGTACTGAATAAGTCAAAACTTTCAACAACGGATCTCTTGGTTCTGGCATCGATGAAGAACGCAGCGAAATGCGATAAGTAATGTGAATTGCAGAATTCAGTGAATCATCGAATCTTTGAACGCACATTGCGCCCGCCAGTATTCTGGCGGGCATGCCTGTTCGAGCGTCATTTCAACCATCAAG-CCCCCGGCTTGTGTTGGGGACCTGCGGCTGCCGCAGGCCCTGAAAACCAGTGGCGGGCTCGCTAGTCACTCCGAGCGTAGTAGTTT--ACATCTCGCTCAGGGCGTGCTGCGGG-TTCCGGCCGTTAAAAGCCTTAT------TTTACCCAAGGTTGACCTCGGATCAGGTAGGAAGACCCGCTGAACTTAAGCATATCA
>Humicola_pinnata___CBS_467.66 T
TACACTTTTGCCTCGACACTGTCGCATTTGCGGCGCACCAACACGCCCATCGGGCGCGACGGCAAGCTGGCCAAGCCCCGCCAGCTTCACAACACCCATTGGGGTCTCGTGTGCCCGGCCGAGACGCCCGAAGGCCAGGCTTGCGGTCTGGTCAAGAACTTGTCGCTGATGTGCTACGTCAGCGTGGGTACCCCTGCGGACCCCATCGTTGAGTTCATGATCGCCAGAGGTATGGAAGTGCTCGAGGAATACGAACCTCTGCGGTACCCGAACGCAACCAAGGTGTTTGTCAACGGCACTTGGGTCGGTGTCCATCAGGACCCGAAGCACCTGGTCACGCTGGTCCAAGGGCTGCGGAGGAAGAACGTCATCTCGTTCGAGGTGTCGCTCGTCAGAGACATCCGCGACCGCGAGTTCAAAATTTTCTCGGATGCCGGCCGTGTCATGAGGCCCCTCTATACGGTGGAGCAAGAGCCAAATGGCGACAGCGGCGCCGAAATCGGGCAGCTGATGCTGAACAAGGAGCACGTTACGCGGCTCGAGGCCGACAAAGAGCTGGGCAAGTACCACCCCGACTACTGGGGCTGGCAAGGCCTCCTGAAGTCGGGTGCCATCGAATACCTCGACGCCGAGGAGGAGGAGACCGTCATGATCTGCATGACCCCCGAGGACCTCGACAAGTTCCGGTACCGCAAGTTGGGATTCATCGTTGAGGACAACTCTGGCCAAGGCAACAACAGAATCAAGACGAGGCCGAACCCGACGACGCACATGTACACGCACTGCGAGATCCACCCCAGCATGTTGCTCGGCATCTGTGCGAGCATCATCCCGTTCCCCGACCACAACCAGACGCGTC----CGT----GAAGTGGACTGACAT-CGAA---------------GCTCTAGGGTAACCAAATTGGTGCCGCTTTCTGGTATGATCCG------------------ACC----CAACCTCAACAGCCA-----CGCTATC--CATGGCAA-TC-AATACTGACTT-CCCCTCCAGGCAGACCATCTCCGGCGAGCACGGCCTCGACGGCAATGGCGTGTACGTGCCTGTCACCAT----TTCCT---CT-CGAT--TAA---TCCC---TCGCTCACCG------CTCCGATAGGTACAATGGCACCTCCGAGCTCCAGCTCGAGCGCATGAACGTCTACTTCAACGAGGTCAGTCGCGCTCGTTTGTCTCTCGT---------------------GGGGATAT-CGAGCGGCCGTGGTTGCTGATAATGGATA------------TCAATTCTACAGGCGTCCGGCAACAAGTATGTTCCTCGTGCCGTCCTGGTCGACTTGGAGCCCGGCACCATGGATGCCGTCCGCGCTGGTCCCTTCGGCCAGCTCTTCCGCCCTGACAACTTATTACAGAGTTGCAAAACTCCC-AAACCATTGTGAACGTTACCCA--TCCCGTTGCTTCGGCGGGCG-G--CCCGGGCC---CCGTGCCCGGCG----CCCCCCGGCCCCTC-GC--------GGGCGCCCGCCGGAGGTAAACC---AAACT-CTTG--AATTGTATGGCCTCTCTGAGTCTTCTGTACTGAATAAGTCAAAACTTTCAACAACGGATCTCTTGGTTCTGGCATCGATGAAGAACGCAGCGAAATGCGATAAGTAATGTGAATTGCAGAATTCAGTGAATCATCGAATCTTTGAACGCACATTGCGCCCGCCAGTATTCTGGCGGGCATGCCTGTTCGAGCGTCATTTCAACCATCAAG-CCCCCGGCTTGTGTTGGGGACCTGCGGCTGCCGCAGGCCCTGAAAACCAGTGGCGGGCTCGCTAGTCACTCCGAGCGTAGTAGT-T--ACATCTCGCTCAGGGCGTGCTGCGGG-TTCCGGCCGTTAAAAGCCTTT-------TTTACCCAAGGTTGACCTCGGATCAGGTAGGAAGACCCGCTGAACTTAAGCATATCA
>Humicola_pulvericola___CBS_144165 T
------------------------------------------------------------------------------------------------------------------------------------------------------------------------------------------------------------------------------------------------------------------------------------------------------------------------------------------CTCGTCACGCTGGTCCAAGGGTTGCGGCGGAAGAACGTCATCTCTTTTGAGGTGTCGCTCGTCCGAGACATCCGCGACCGCGAGTTCAAGATCTTCTCGGATGCCGGTCGCGTCATGAGGCCGCTGTACACGGTTGAGCAAGAAGAAAACGGCGAGAGCGGCGCCGAGTGCGGTCAGCTAATCCTCAACAAGGAGCACATCACCCGCTTGGAGGCGGACAAGGAGTTGGGCAAATACCATCCCGACTACTGGGGCTGGCAGGGACTCTTGAAATCGGGTGCCATTGAGTATCTCGATGCCGAAGAAGAGGAAACGGTCATGATCTGCATGACTCCTGAGGATCTCGACAAGTTCCGTTACCGCAAGATGGGCTTCATCGTGGAGGACAACTCGGGCCAGGGCAACAACAGAATCAAGACGAGGCCCAACCCGACGACTCACATGTACACGCACTGTGAGATCCATCCCAGCATGTTGCTCGGCATTTGCGCCAGCATTATCCCGTTCCCCGACCACAACCAGACGCGTC----TGG----GAAGTGGACTGACAT-GGCATCC------------TCTCTAGGGTAACCAAATCGGTGCCGCTTTCTGGTATGTTGGA------------------CCT----GAAGATGATGGAGTA-----TGACATCGAAAGGGCAA-TC-AAGACTGACTT-CCTTTCCAGGCAGACCATCTCCGGCGAGCACGGCCTCGACGGCAATGGCGTGTACGTGACCTTCGCCGCC---TCCCT---CT-CGA---TAA---TCCC---GCGCTCACCG--------CCCATAGGTACAATGGCACCTCCGAGCTCCAGCTCGAGCGCATGAACGTCTACTTCAACGAGGTCGGTCGAGCTCTTGCACTTCCCCT----------------------AATAACC-CGAGTAGGCGTGGTTACTGACAGCAGATG----------------TCATACAGGCGTCCGGCAACAAGTATGTTCCTCGTGCCGTCCTGGTTGATCTGGAGCCCGGCACCATGGATGCCGTCCGCGCCGGCCCCTTCGGCCAGCTCTTCCGCCCTGACAACTTATTACAGAGTTGCAAAACTCCCTAAACCATTGTGAACGTTACCTA--AACCGTTGCTTCGGCGGGCG-G--CCCGGGTC---C--TTCCCGGCG----CCCCTCGG-CCCTC-GC--------GGGCGCCCGCCGGAGGAAAACC---AAACT-ATTG--CATTGTATGGCCTCTCTGAGTCTTCTGTACTGAATAAGTCAAAACTTTCAACAACGGATCTCTTGGTTCTGGCATCGATGAAGAACGCAGCGAAATGCGATAAGTAATGTGAATTGCAGAATTCAGTGAATCATCGAATCTTTGAACGCACATTGCGCCCGCCAGTATTCTGGCGGGCATGCCTGTTCGAGCGTCATTTCAACCATCAAG-CCCCGGGCTTGTGTTGGGGACCTGCGGCTGCCGCAGGCCCTGAAATGCAGTGGCGGGCTCGCT-GTCACTCCGAGCGTAGTAGT-T--ACATCTCGCTCTGGGCGTGCTGCGGG-TTCCGGCCGTTAAAAGCCTTA-------TTTACCCAAGGTTGACCTCGGATCAGGTAGGAAGACCCGCTGAACTTAAGCATATCA
>Humicola_quadrangulata___CBS_111771 T
TACACATTTGCCTCGACGCTGTCCCATTTGCGTCGCACCAACACTCCCATCGGGCGCGACGGCAAGCTTGCCAAACCCCGCCAGCTTCACAACACACACTGGGGTCTCGTGTGCCCGGCCGAGACGCCCGAAGGCCAGGCTTGTGGCTTGGTCAAGAACCTATCGCTAATGTGTTATGTCAGCGTGGGCACGCCCGCCGACCCCATCGTCGAGTTCATGATTGCTCGGGGCATGGAAGTGCTCGAAGAATACGAACCTCTGCGGTACCCGAACGCGACCAAAGTCTTCGTCAACGGTACCTGGGTTGGCGTGCACCAGGACCCAAAGCACCTGGTCACCCTGGTCCAGGGGTTGCGGAGGAAGAACGTCATCTCGTTCGAGGTCTCGCTTGTCCGAGACATCCGCGACCGCGAGTTCAAGATCTTCTCGGATGCCGGCCGCGTCATGAGACCGCTGTACACTGTGGAGCAGGAACCCAACAGTGACAGCGGCGCCGAGATTGGCCAGCTGATCCTGAACAAGGAGCACATCACACGGCTGGAGGCAGACAAGGAGTTAGGTAAGTACCATCCCGATTACTGGGGCTGGCAGGGCCTCTTGAAATCGGGCGCCATCGAGTACCTCGACGCTGAGGAGGAGGAAACCGTCATGATCTGCATGACGCCCGAGGACCTCGACAAGTTCCGGTACCGGAAGCTGGGTTTTGTCGTCGAGGACAATTCTGGCCAGGGCAACAACCGGATCAAGACGAGGCCGAACCCGACGACTCATATGTACACGCATTGCGAGATCCACCCCAGCATGCTGCTTGGCATCTGCGCGAGCATCATCCCGTTCCCCGACCACAACCAGACGCGTC----GCC----GAAGTGGGCTGACCT-CAAC---------------CTCGCAGGGCAACCAAATTGGTGCCGCTTTCTGGTACGCACCA-------------------------AGACCTCGCGCATCA---------AAC--ACAGGTCA-CC-AGTGCTGACTC-TTCCTTCAGGCAGACCATCTCCGGCGAGCACGGCCTTGACGGCAGTGGCGTGTACGTCGTCGCCGCGTCC---CCGCT---CT-CTCT--TAA---TCCC---TCGCTCACCG------CCGCTCTAGGTACAATGGCACCTCGGAGCTCCAGCTCGAGCGCATGAACGTCTACTTCAACGAGGTCAGTCGGGTTTGCCCTTGTCTCGG--------------------------------CGAGTGCCGGGTTGCTGACAACAGATG----------------TGCTGCAGGCCTCGGGCAACAAGTATGTTCCCCGCGCCGTCCTGGTCGACTTGGAGCCCGGCACCATGGATGCCGTCCGCGCCGGTCCCTTCGGCCAGCTCTTCCGCCCCGACAACTTATTACAGAGTTTAACCACTCA--AAACCATTGTGAACCTTACCTC--AACCGTTGCTTCGGCGGGCGGG--CCCCAA------------AAGCC----CCCCCGGC-CCCTC-GC--------GGGCGCCCGCCGGAGGTTAACC---GAACC-CTTG--AATTGTATGGCCTCTCTGAGTCTTCTGTACTGAATAAGTCAAAACTTTCAACAACGGATCTCTTGGTTCTGGCATCGATGAAGAACGCAGCGAAATGCGATAAGTAATGTGAATTGCAGAATTCAGTGAATCATCGAATCTTTGAACGCACATTGCGCCCGCCAGTATTCTGGCGGGCATGCCTGTCCGAGCGTCATTTCAACCATCAAG-CCCCGGGCTTGTGTTGGGGCCCTGCGGCTGCCGCAGGCCCTGAAAACCAGTGGCGGGCTCGCTAGTCACTCCGAGCGTAGTAGTTT--ACACCTCGCTCAGGACGTGCTGCGGG-TTCCGGCCGTTAAAAGCCTTAT------TTTACCCAAGGTTGACCTCGGATCAGGTAGGAAGACCCGCTGAACTTAAGCATATCA
>Humicola_seminuda___CBS_368.84 eT
TACACATTTGCCTCGACGCTGTCCCATTTGCGTCGCACCAACACGCCTATCGGGCGTGACGGCAAGCTTGCCAAACCCCGCCAGCTTCACAACACGCATTGGGGTCTCGTGTGCCCCGCCGAGACGCCCGAAGGGCAGGCTTGCGGCCTGGTCAAGAACCTGTCGCTGATGTGCTATGTCAGCGTGGGCACGCCCGCTGACCCGATCGTCGAGTTCATGATTGCTCGGGGCATGGAAGTGCTCGAGGAATACGAACCGCTGCGGTACCCGAACGCGACCAAGGTGTTCGTCAACGGTACCTGGGTCGGTGTGCATCAGGACCCAAAGCACCTGGTTACCCTGGTTCAGGGGCTGCGGAGGAAGAATGTCATCTCGTTCGAGGTCTCGCTCGTCCGCGACATCCGCGACCGCGAGTTCAAGATCTTCTCAGATGCCGGCCGCGTCATGAGGCCGCTGTTCACTGTGGAGCAGGAACCCAATAGCGACAGCGGTGCTGAGATCGGCCAGCTGATTTTGAACAAGGAGCACATCACACGGTTGGAGGCAGACAAGGAGTTGGGCAAGTATCATCCCGATTACTGGGGCTGGCAGGGCCTGTTGAAGTCGGGCGCCATCGAGTACCTCGACGCCGAGGAGGAGGAGACTGTCATGATCTGCATGACGCCCGAGGACCTCGACAAGTTCCGGTACCGCAAGCTGGGCTTCATCGTCGAGGACAACTCGGGCCAAGGCAACAACCGGATCAAGACGAGGCCAAACCCGACGACTCACATGTACACGCACTGCGAGATCCATCCCAGTATGCTGCTGGGCATCTGCGCGAGCATCATTCCGTTCCCTGACCACAACCAGACGCGTC----GGC----GAAGTGGGCTGACTTTCAAC---------------CTCGCAGGGTAACCAAATCGGTGCCGCTTTCTGGTACGGAACA-------------------------AGACCTCGCGCATCA---------AAC--AAAGGCCA-TC-AGTGCTGACTT-CCCTTCCAGGCAGACCATCTCTGGCGAGCACGGCCTCGACGGCAGTGGCGTGTACGTCGCCGCGACCTCC---CCGCT---CC-CGAT--TAA---TCCC---TCGCTCACCG------CCCCAATAGGTACAATGGCACCTCGGAGCTCCAGCTCGAGCGCATGAACGTCTACTTCAACGAGGTCAGTCGGCGTCGTTTTCGTCGCTG--------------------------------GGTAAGCTGAGTTGCTGACAAGAGACG----------------TCCCGCAGGCTTCCGGCAACAAGTATGTCCCCCGCGCAGTCCTGGTCGACCTGGAGCCCGGCACCATGGATGCCGTCCGCGCCGGTCCCTTCGGCCAGCTCTTCCGCCCCGACAACTTATT-AAGAGTTTAACTACTC---AAACCATTGTGAACCTTACCTC--AACCGTTGCTTCGGCGGGCGGG--CCCGGGCC---A--TGCCCGGCG----CCCCCCGG-CCCTC-GC--------GGGCGCCCGCCGGAGGTTAACC---GAACC-CTTG--AATTGTATGGCCTCTCTGAGTCTTCTGTACTGAATAAGTCAAAACTTTCAACAACGGATCTCTTGGTTCTGGCATCGATGAAGAACGCAGCGAAATGCGATAAGTAATGTGAATTGCAGAATTCAGTGAATCATCGAATCTTTGAACGCACATTGCGCCCGCCAGTATTCTGGCGGGCATGCCTGTTCGAGCGTCATTTCAACCATCAAG-CCCCGGGCTTGTGTTGGGGACCTGCGGCTGCCGCAGGCCCTGAAAACCAGTGGCGGGCTCGCTAGTCACTCCGAGCGTAGTAGTCT--ACACCTCGCTCAGGGCGTGCTGCGGG-TTCCGGCCGTTAAAAGCCTTAT------TTTACCCAAGGTTGACCTCGGATCAGGTAGGAAGACCCGCTGAACTTAAGCATATCA
>Humicola_semispiralis___CBS_723.97 eT
TACACGTTCGCCTCGACACTGTCGCATTTGCGTCGCACCAACACGCCCATCGGGCGCGACGGCAAGCTTGCCAAACCGCGCCAGCTCCACAACACACATTGGGGTCTCGTCTGCCCGGCCGAAACGCCCGAAGGACAGGCTTGCGGTCTGGTGAAGAACCTGTCGCTCATGTGCTACGTCAGTGTGGGCACGCCCGCGGATCCCATCGTGGAGTTTATGATTGCCAGAGGTATGGAGGTCCTCGAGGAATACGAGCCCCTCCGGTACCCGAACGCAACCAAGGTGTTTGTCAACGGTACCTGGGTGGGTGTCCATCAGGATCCGAAGCACCTGGTCACACTGGTCCAAGGGTTGCGGCGGAAGAACGTCATTTCTTTCGAGGTGTCGCTTGTCCGAGACATCCGCGACCGCGAGTTCAAGATCTTCTCGGACGCGGGCCGCGTCATGAGGCCGCTGTACACGGTCGAGCAAGAAGAAAACGGCGAGAGCGGCGCCGAGTGCGGGCAGCTGATCCTCAACAAGGAGCACATCACCCGCTTGGAGGCGGACAAGGAGTTGGGCAAGTACCATCCCGACTACTGGGGTTGGCAGGGCCTTTTGAAGTCCGGTGCCATCGAGTATCTCGATGCCGAAGAAGAGGAAACGGTCATGATCTGCATGACTCCCGAGGACCTCGACAAGTTCCGTTACCGCAAGATGGGCTTCATCGTCGAGGACAACTCGGGCCAGGGCAACAACAGGATCAAGACGAGGCCCAACCCGACGACCCACATGTACACGCACTGCGAGATCCATCCCAGCATGTTGCTCGGCATCTGCGCTAGCATCATCCCGTTCCCCGACCATAACCAGACGCGTC----CGG----GAAGTGGACTGACAT-GGCAACC------------TCTCCAGGGTAACCAAATCGGTGCCGCTTTCTGGTATGTTGGA------------------CCT----CGAGATCATGAAGTA-----TGACATC--AAAGTCGA-TC-AATACTAACTT-CTCCTCTAGGCAGACCATTTCCGGCGAGCACGGCCTCGACGGCAATGGCGTGTACGTGACCCTCGCCGCG---TCCCT---CT-CGA---TAA---TCCC---GCGCTCACCG--------CCCATAGGTACAATGGCACCTCCGAGCTTCAGCTCGAGCGCATGAACGTCTACTTCAACGAGGTTAGTGGAGCACTTGCACCTCACCT----------------------CAGAAAC-TGAGTTGTGGTGGTTGCTGACAGTAGATG----------------TTCTGCAGGCTTCCGGCAACAAGTATGTTCCTCGCGCCGTCCTGGTCGATCTGGAGCCCGGCACCATGGATGCCGTCCGCGCCGGCCCCTTCGGCCAGCTCTTCCGCCCTGACAACTTATTACAGAGTTGCAAAACTCCCTAAACCATTGTGAACGTTACCTA--AACCGTTGCTTCGGCGGGCG-G--CCCGGGTC---C--TTCCCGGCG----CCCCTCGG-CCCTC-GC--------GGGCGCCCGCCGGAGGAAAACC---AAACT-ATTG--CATTGTATGGCCTCTCTGAGTCTTCTGTACTGAATAAGTCAAAACTTTCAACAACGGATCTCTTGGTTCTGGCATCGATGAAGAACGCAGCGAAATGCGATAAGTAATGTGAATTGCAGAATTCAGTGAATCATCGAATCTTTGAACGCACATTGCGCCCGCCAGTATTCTGGCGGGCATGCCTGTTCGAGCGTCATTTCAACCATCAAG-CCCCGGGCTTGTGTTGGGGACCTGCGGCTGCCGCAGGCCCTGAAATGCAGTGGCGGGCTCGCT-GTCACTCCGAGCGTAGTAGT-T--ACATCTCGCTCTGGGCGTGCTGCGGG-TTCCGGCCGTTAAAAGCCTTA-------TTTACCCAAGGTTGACCTCGGATCAGGTAGGAAGACCCGCTGAACTTAAGCATATCA
>Humicola_sphaeralis___CBS_985.87eT
TACACTTTTGCCTCGACCCTGTCGCATTTGCGGCGCACCAACACGCCCATCGGTCGCGACGGCAAGCTGGCCAAGCCCCGCCAGCTTCACAACACCCACTGGGGTCTCGTGTGCCCAGCCGAGACGCCCGAAGGCCAGGCTTGCGGTCTGGTCAAGAACTTGTCGCTGATGTGCTACGTCAGCGTGGGTACGCCTGCGGACCCCATCGTCGAGTTTATGATCGCCAGAGGTATGGAAGTGCTTGAGGAATACGAACCCCTGCGGTACCCGAATGCGACCAAGGTGTTCGTCAACGGCACTTGGGTCGGTGTTCATCAGGACCCGAAACACCTGGTCACCCTGGTTCAAGGGCTGCGGAGAAAGAATGTTATTTCGTTTGAGGTGTCACTCGTCAGAGACATCCGCGACCGCGAGTTCAAGATTTTCTCGGATGCCGGCCGTGTCATGAGGCCGCTCTATACGGTGGAGCAAGAGCCAAACAGCGACAGCGGGGCCGAAATCGGGCAGCTGATCCTGAATAAGGAGCACGTTACGCGACTCGAGGCCGACAAAGAGCTGGGCAAGTACCATCCCGACTACTGGGGCTGGCAAGGCCTCTTGAAGTCGGGTGCCATCGAATATCTCGACGCCGAGGAGGAGGAGACCGTCATGATCTGCATGACCCCCGAGGACCTCGACAAGTTCCGGTACCGCAAGTTGGGATTCATCGTGGAGGACAACTCTGGCCAAGGCAACAACAGAATTAAGACGAGGCCGAACCCGACGACGCACATGTACACGCACTGCGAGATCCACCCCAGCATGCTGCTTGGCATCTGCGCGAGCATCATCCCGTTCCCCGACCACAACCAGACGCGTC----CGT----GAAGTGGACTGACAT-CGAA---------------GCTCTAGGGTAACCAAATTGGTGCCGCTTTCTGGTATGATCCG------------------ACC----CAA----------CA-----CGCTATC--CATGACAA-TC-AATACTGACTC-TCCCTCTAGGCAGACCATCTCCGGCGAGCACGGCCTCGACGGCAATGGCGTGTATGTGCCTGTCGCCGCCT--TCCTT---CT-CGAT--TAA---TCCC---TCGCTCACCG------CTCCGATAGGTACAATGGCACTTCCGAGCTCCAGCTCGAGCGCATGAACGTCTACTTCAACGAGGTGAGTCGGGCTCGTCTGCCTCTCGT---------------------GGGAGTAT-CGAGTGGCCGTGGTTGCTGACAATAGATA------------TCAATTCTACAGGCGTCCGGCAACAAGTATGTTCCTCGTGCCGTCCTGGTCGACTTGGAGCCCGGCACCATGGATGCCGTCCGCGCTGGTCCCTTCGGCCAGCTCTTCCGCCCTGACAACTTATTACAGAGTTGCAAAACTCCC-AAACCATTGTGAACGTTACCCA--TCCCGTTGCTTCGGCGGGCG-GC-CCCGGGCC---CCGTGCCCGGCG----CCCCCCGGCCCCTC-GC--------GGGCGCCCGCCGGAGGTAAACC---AAACT-CTTG--AATTGTATGGCCTCTCTGAGTCTTCTGTACTGAATAAGTCAAAACTTTCAACAACGGATCTCTTGGTTCTGGCATCGATGAAGAACGCAGCGAAATGCGATAAGTAATGTGAATTGCAGAATTCAGTGAATCATCGAATCTTTGAACGCACATTGCGCCCGCCAGTATTCTGGCGGGCATGCCTGTTCGAGCGTCATTTCAACCATCAAG-CCCCCGGCTTGTGTTGGGGACCTGCGGCTGCCGCAGGCCCTGAAAACCAGTGGCGGGCTCGCTAGTCACTCCGAGCGTAGTAGT-T--ACATCTCGCTCAGGGCGTGCTGCGGG-TTCCGGCCGTTAAAAGCCTTA-------TTTACCCAAGGTTGACCTCGGATCAGGTAGGAAGACCCGCTGAACTTAAGCATATCA
>Humicola_subspiralis___CBS_148.58
TACACGTTTGCCTCGACACTGTCGCATTTGCGCCGTACCAACACGCCCATCGGGCGCGACGGCAAGCTTGCCAAACCACGCCAGCTCCACAACACGCATTGGGGTCTCGTCTGCCCGGCCGAAACGCCCGAAGGGCAGGCTTGCGGTCTGGTGAAGAACCTGTCGCTCATGTGCTACGTCAGTGTGGGCACGCCCGCAGACCCCATCGTGGAGTTCATGATTGCGAGAGGCATGGAGGTGCTCGAGGAGTACGAGCCCCTCCGGTACCCGAACGCAACCAAGGTGTTTGTCAATGGTACCTGGGTGGGTGTCCATCAGGATCCGAAGCACCTGGTCACGCTGGTCCAAGGGCTGCGGCGGAAGAACGTCATTTCTTTCGAGGTGTCGCTCGTCCGAGACATTCGCGACCGCGAGTTCAAGATCTTCTCAGACGCGGGTCGCGTCATGAGGCCGCTGTACACGGTCGAGCAAGAAGAAAACGGTGAGAGCGGCGCGGAATGTGGCCAGCTGATCCTCAACAAGGAGCACATCACACGCCTGGAGGCGGACAAGGAGTTGGGCAAATACCATCCCGACTACTGGGGCTGGCAAGGCCTCTTGAAGTCGGGCGCCATCGAGTATCTCGATGCGGAAGAAGAGGAAACGGTTATGATCTGCATGACTCCCGAGGACCTCGACAAGTTCCGTTACCGCAAGATGGGTTTCATCGTGGAGGACAACTCCGGTCAAGGCAACAACAGGATCAAGACGAGGCCGAACCCGACGACTCACATGTATACGCACTGTGAGATCCATCCCAGCATGCTGCTCGGCATCTGCGCCAGCATTATTCCGTTCCCCGATCACAACCAGACGCGTC----TGG----GAAGTGGACTGACAT-ACCGACCT-----------TCTCCAGGGTAACCAAATCGGTGCCGCTTTCTGGTATGTTGGA------------------TCC----CAAGATGAGCAAGTA-----CGACATC--AAAGGCAA-TC-AATACTGACTTCCCCCTCCAGGCAGACCATTTCCGGCGAGCACGGCCTCGACGGCAATGGCGTGTACGTGACCCTCGCCGCC---CCACG---CT-CGA---TAA---TCGC---TCGCTCACCG--------CCCATAGGTACAATGGCACCTCCGAGCTCCAGCTCGAGCGCATGAACGTCTACTTCAACGAGGTCAGTCGAGCTCAT---------------------------------AGGGAAT-CAAGCGGCCGCGGTTGCTGACAGTAGATA----------------CTCGACAGGCTTCCGGCAACAAGTATGTTCCTCGTGCCGTCCTGGTCGACTTGGAGCCCGGCACCATGGATGCCGTCCGTGCCGGCCCCTTCGGCCAGCTCTTCCGCCCTGACAACTTATTACAGAGTTGCAAAACTCCC-AAACCATTGTGAACGTTACCAA--AACCGTTGCTTCGGCGGGCG-G--CCCGGGTC---A--CTCCCGGCG----CCCCCCGG-CCCTC-GC--------GGGCGCCCGCCGGAGGTAAACC---AAACT-ACTG--AATTGTATGGCCTCTCTGAGTCTTCTGTACTGAATAAGTCAAAACTTTCAACAACGGATCTCTTGGTTCTGGCATCGATGAAGAACGCAGCGAAATGCGATAAGTAATGTGAATTGCAGAATTCAGTGAATCATCGAATCTTTGAACGCACATTGCGCCCGCCAGTATTCTGGCGGGCATGCCTGTTCGAGCGTCATTTCAACCATCAAG-CCCCGGGCTTGTGTTGGGGACCTGCGGCTGCCGCAGGCCCTGAAATGCAGTGGCGGGCTCGCT-GTCACTCCGAGCGTAGTAAT----ACATCTCGCTCTGGACGTGCTGCGGG-TTCCGGCCGTTAAAAGCCTTA-------TTTACCCAAGGTTGACCTCGGATCAGGTAGGAAGACCCGCTGAACTTAAGCATATCA
>Humicola_wallefii___CBS_147.67 T
TACACTTTTGCCTCGACCCTGTCGCATTTGCGGCGCACCAACACGCCCATCGGGCGCGACGGCAAGCTGGCCAAGCCCCGCCAGCTTCACAACACCCACTGGGGTCTCGTGTGTCCGGCCGAGACGCCCGAAGGTCAAGCTTGCGGTCTGGTCAAGAATTTGTCGCTGATGTGCTACGTCAGCGTGGGCACGCCGGCGGACCCCATCGTCGAGTTCATGATCGCTAGGGGTATGGAAGTGCTCGAGGAGTATGAACCCCTACGGTACCCGAATGCGACCAAGGTGTTCGTCAACGGCACTTGGGTCGGTGTCCACCAGGACCCGAAGCACTTAGTTACGCTGGTCCAAGGGCTGCGGAGGAAGAACGTCATTTCGTTCGAGGTGTCACTCGTCAGAGACATCCGCGACCGCGAGTTCAAGATTTTCTCGGATGCCGGCCGTGTCATGAGGCCGCTCTATACGGTGGAGCAAGAGCCAAACAGCGACAGCGGCGCCGAAATCGGGCAGCTGATCCTGAACAAGGAGCACGTTACGCGGCTCGAGGCCGACAAAGAGCTGGGCAAGTACCATCCCGACTACTGGGGCTGGCAAGGCCTCTTGAAGTCGGGTGCCATCGAATATCTCGACGCCGAGGAGGAGGAGACCGTCATGATCTGCATGACCCCCGAGGACCTCGACAAGTTCCGGTACCGCAAGTTGGGATTCATCGTGGAGGACAACTCTGGCCAAGGCAACAACAGAATTAAGACGAGGCCGAACCCGACGACGCACATGTACACGCACTGCGAGATCCACCCCAGCATGCTGCTAGGCATCTGCGCGAGCATCATCCCGTTCCCCGACCACAACCAGACGCGTC----CGA----GAAGTGGACTGACAT-CGAA---------------GCTCTAGGGTAACCAAATTGGTGCCGCTTTCTGGTATGATCCG------------------ACC----CAA----------CA-----CGCTATC--CATGACAA-TC-AATACTGACTC-TCCCTCTAGGCAGACCATCTCCGGCGAGCACGGCCTCGACGGCAATGGCGTGTACGTGCCTGTCGCCGCCT--CCCCT---CT-CGAT--TAA---TCCC---TCGCTCACCG------CTCCGATAGGTACAATGGCACCTCCGAGCTCCAGCTCGAGCGCATGAACGTCTACTTCAACGAGGTTAGTCGGGCTCGTTTGCCTTTCGT---------------------GAGAATAT-CGAGCGACCGTGGTTGCTGACAATGGATA------------TCAATTCTCCAGGCGTCCGGCAACAAGTATGTTCCTCGTGCCGTCCTGGTCGACTTGGAGCCCGGCACCATGGATGCCGTCCGCGCTGGTCCCTTCGGCCAGCTCTTCCGCCCTGACAACTTATTACAGAGTTGCAAAACTCCC-AAACCATTGTGAACGTTACCCA--TCCCGTTGCTTCGGCGGGCG-G--CCCGGGCC---CCGTGCCCGGCG----CCCCCCGGCCCCCC-GT--------GGGCGCCCGCCGGAGGTAAACC---AAACT-CTTG--AATTGTATGGCCTCTCTGAGTCTTCTGTACTGAATAAGTCAAAACTTTCAACAACGGATCTCTTGGTTCTGGCATCGATGAAGAACGCAGCGAAATGCGATAAGTAATGTGAATTGCAGAATTCAGTGAATCATCGAATCTTTGAACGCACATTGCGCCCGCCAGTATTCTGGCGGGCATGCCTGTTCGAGCGTCATTTCAACCATCAAG-CCCCCGGCTTGTGTTGGGGACCTGCGGCTGCCGCAGGCCCTGAAAACCAGTGGCGGGCTCGCTAGTCACTCCGAGCGTAGTAGT-T--ACATCTCGCTCAGGGCGTGCTGCGGG-TTCCGGCCGTTAAAAGCCTTA-------TTTACCCAAGGTTGACCTCGGATCAGGTAGGAAGACCCGCTGAACTTAAGCATATCA
>Mycothermus_thermophiloides___CBS_183.81 T
TACACATTTGCCTCGACTCTGTCTCACTTGCGGCGCACCAACACGCCTATCGGCCGCGATGGCAAGCTCGCCAAACCGCGCCAGCTCCACAACACTCATTGGGGTCTCGTGTGCCCGGCAGAAACACCCGAAGGTCAGGCCTGCGGCCTCGTCAAGAACTTGTCGCTCATGTGCTACGTGAGCGTGGGCACGCCGGCAGACCCGATCGTCGAGTTCATGATTGCCCGCGGCATGGAAGTCCTCGAGGAGTACGAGCCATTGCGCTATCCCAACGCCACCAAGGTCTTCGTCAACGGTACCTGGGTTGGTGTGCACCAAGACCCCAAGCATCTGGTCAGTCTGGTCCAGGGTCTGCGCCGCAAGAACGTCATCTCCTTCGAAGTGTCCCTCGTCCGCGACATCAGGGACCGCGAGTTCAAGATCTTCTCGGACGCCGGCCGTGTGATGCGCCCGCTCTTTACTGTGGAGCAGGATCCCAACGGCGACAACGGCGTCGAGGTCGGCCAGCTCATCTTGACCAAGGAGCATATCGCGCGCCTTGAGCAAGATAAGGAGCTCGGCAAATTCCATCCTGACTACTGGGGCTGGAGCGGCTTGCTCAAGTCGGGCGCCATCGAATACCTCGATGCCGAAGAAGAGGAAACGGCCATGATTGCTATGACGCCCGAGGACCTGGAAAGGTTCCGTTTGAGCAAGATGGGCTTCGAGGTGGAAGACAATTCGGGCCAGGGTAACAACCGCATCAAGACCCGGCCAAATCCCTCAACGCACATGTACACCCACTGCGAGATCCACCCCAGCATGCTCCTCGGTATCTGCGCCAGCATCATTCCGTTCCCCGACCACAACCAGACGCGTC----GAG----GGAGTGGGCTGACCG-ATAC-TTTTCTCGT-----CCTTCAGGGCAACCAAATCGGTGCTGCTTTCTGGTATGTTGAC------------------ATCTGTGCATCGATGATGACGG----CCTCTCGT--GGAGATGGATCTGGTGGCTGACC-CCTCGACAGGCAGACCATCTCGGGCGAGCATGGTCTCGACGCCAATGGTGT-----------------------------------------------------------------------------CTACAATGGCACTTCCGAGCTCCAGCTTGAGCGCATGAACGTCTACTTCAACGAGGTGGGTTGTCCTCCTGTCTACTTCGC-------------------GGCTTACACT-TCGCCGGCTGCAGTAACTGACGCCGACAT---------------GGCATCTAGGCCTCGGGCAACAAGTATGTTCCCCGCGCCGTCCTCGTCGATCTGGAGCCCGGCACCATGGATGCCGTCCGCGCCGGTCCTTTCGGCCAGCTCTTCCGCCCGGACAACTTATTACAGAGTTACACAACTCACCAAACCATTGTGAACCGACCCTT----CTGTTGCTTCGGCGGGAG-GCGCCTCGGCG-----CCCCTCGGCCGATCCCCCCGGCCCCCGCGGCGTGGGGGGAGGCTCCCGCCGGAGGAATACCCCAAACCC-TTTG--CAGCACATGGCCTCTCTGAGT-TTATGTACTGAATAAGTCAAAACTTTCAACAACGGATCTCTTGGTTCTGGCATCGATGAAGAACGCAGCGAAATGCGATAAGTAATGTGAATTGCAGAATTCAGTGAATCATCGAATCTTTGAACGCACATTGCGCCCGCCGGTATTCCGGCGGGCATGCCTGTTCGAGCGTCATGTCAACCATCAAG-CCCTGGGCTTGTGTTGGGGACCTGCGGCTGCCGCAGGCCCTGAAATGCAGTGGCGGGCTCGCAAGACACACCGAGCGTAGTAGCTT-ACAACCTCGCTTTGGGAGTGCTGCGGG-TGCTGGCCGTAAAGCGACCTTTGCGTCTTTAGCACTAGGTTGACCTCGGATCAGGTAGGAGGACCCGCTGAACTTAAGCATATCA
>Mycothermus_thermophilum___CBS_625.91 T
TACACATTTGCCTCAACTCTGTCTCACTTGCGGCGCACCAACACGCCTATCGGCCGCGATGGCAAGCTCGCCAAACCGCGCCAGCTCCACAACACTCATTGGGGTCTCGTGTGCCCGGCAGAAACACCCGAAGGTCAGGCCTGCGGTCTCGTCAAGAACTTGTCGCTCATGTGCTACGTGAGCGTGGGCACGCCGGCAGACCCGATCGTCGAGTTCATGATTGCCCGCGGCATGGAAGTCCTGGAAGAGTACGAGCCATTGCGCTATCCCAACGCCACCAAGGTCTTCGTCAACGGTACCTGGGTTGGTGTGCACCAAGACCCGAAGCATCTGGTCAGCCTGGTCCAGGGGTTGCGTCGCAAAAACGTCATCTCCTTCGAAGTGTCCCTGGTTCGCGACATCAGGGACCGCGAGTTCAAGATTTTCTCGGACGCCGGTCGCGTGATGCGTCCGCTCTTTACTGTCGAGCAGGATCCCAACGGCGACAATGGCGTCGAGGTCGGCCAGCTGATCTTGACCAAGGAGCATATCGCGCGCCTCGAGCAAGATAAGGAGTTCGGCAAATTCCACCCCGACTACTGGGGCTGGAGCGGCCTGCTCAAGTCGGGCGCCATCGAATACTTGGATGCCGAAGAGGAGGAAACGGCCATGATTGCTATGACGCCCGAGGACCTGGAAAGGTTCCGTTTGAGCAAGATGGGCTTCGAGGTGGAAGACAATTCGGGCCAGGGTAACAACCGCATCAAGACCCGGCCAAATCCGTCAACGCACATGTACACCCACTGCGAGATCCACCCCAGCATGCTCCTTGGTATTTGCGCCAGCATCATTCCGTTCCCCGACCACAACCAGACGCGTC----GAG----GGAGTGGGCTGACCG-ATACTTTTTCTCGT-----CCTTCAGGGCAACCAAATCGGTGCTGCTTTCTGGTATGTTGAC------------------ATCTCTGCATCGATGATGACCG----GTTCTCGT--GAAGATGGATCTGGTGGCTGACC-CCTCGACAGGCAGACCATCTCGGGCGAGCATGGTCTCGACTCCAATGGTGT-----------------------------------------------------------------------------CTACAACGGCACTTCCGAGCTCCAGCTTGAGCGCATGAACGTCTACTTCAACGAGGTGGGTTGT-CTCCTGTCGACCTTGC-------------------CGCTTACAAT-TCGCCAGCAACAGTAACTGACGCCGACAT---------------GGCATTTAGGCCTCGGGCAACAAGTATGTTCCCCGCGCCGTCCTCGTCGATCTGGAGCCCGGCACCATGGATGCCGTCCGCGCCGGTCCCTTCGGCCAGCTCTTCCGCCCGGACAACTTATTACAGAGTTACACAACTCACCAAACCATTGTGAACCGACCCTT----CTGTTGCTTCGGCGGGAG-GCGCCTCGGCG-----CCCCTCGGCCGATCCCCC--GCCCCCGCGGCGTGGGGGGAGGCTCCCGCCGGAGGAATACCCCAAACCCTTTTG--CAGCACATGGCCTCTCTGAGT-TTATGTACTGAATAAGTCAAAACTTTCAACAACGGATCTCTTGGTTCTGGCATCGATGAAGAACGCAGCGAAATGCGATAAGTAATGTGAATTGCAGAATTCAGTGAATCATCGAATCTTTGAACGCACATTGCGCCCGCCGGTATTCCGGCGGGCATGCCTGTTCGAGCGTCATTTCAACCATCAAG-CCCTGGGCTTGTGTTGGGGACCTGCGGCTGCCGCAGGCCCTGAAATGCAGTGGCGGGCTCGCAAGACACACCGAGCGTAGTAGCTT-ACAACCTCGCTTTGGGAGTGCTGCGGG-TGCTGGCCGTAAAGCGACCTTTGCGTCTTTAGCACTAGGTTGACCTCGGATCAGGTAGGAGGACCCGCTGAACTTAAGCATATCA
>Remersonia_tenuis___CBS_784.85 T
TACACATTCGCCTCGACGTTGTCTCACTTGCGGCGCACCAACACGCCCATCGGTCGCGACGGCAAGCTTGCCAAGCCCCGCCAGCTGCACAACACACACTGGGGTCTCGTGTGCCCGGCCGAAACCCCCGAAGGACAGGCCTGCGGTCTCGTCAAGAACCTGTCACTCATGTGCTACGTCAGCGTGGGCACGCCTGCAGATCCCATCGTCGAGTTCATGATCGCCCGCGGCATGGAGGTACTCGAGGAGTACGAGCCGCTGCGCCACCCCAACGCCACAAAGGTGTTTGTCAACGGCACTTGGGTGGGCGTTCACCACGACCCCAAGCATCTGGTGACCTTGGTGCAGGGCTTGCGCCGCAAGAACGTCATCTCGTTCGAGGTGTCGCTGGTCCGCGACATCCGTGACCGCGAGTTCAAGATCTTCTCAGACGCCGGCCGCGTCATGCGCCCGCTCTTTACCGTCGAGCAGGAGCCAAATGGCGATAGTGGTGTCGATGTTGGCCAGCTCATATTGACAAAGGACCACATCGCCAGGCTCGAGGCCGACAAGGAGCTGGGCAAGTTCCACCCAGACTACTGGGGCTGGAACGGCCTGCTTCGGTCCGGCGCCATCGAGTACCTGGACGCCGAGGAGGAGGAGACGGCCATGATTGCCATGACGCCGGATGACCTGGACAGGTTCCGCCTGAGCAAGATGGGCATCGAGGTCGAGGACAACTCGGGCGTTGGCAACAACCGCATCAGGACGAAGCCGAACCCGTCGACGCACATGTACACGCACTGCGAGATCCACCCCAGCATGCTCCTCGGCATCTGCGCGAGTATCATCCCGTTCCCGGACCACAACCAGACGCGTC----GAG----CCAGTGGGCTGACCG-AATC----T----------CCCTCAGGGCAACCAAATCGGTGCCGCTTTCTGGTACGTTCTT-----------------TGATGATGCGAAGGCAGTTCCGCGATGGGGCGGGC--GAGGAGGGTCGCGATGGCTGACA-CGCCCGCAGGCAAACCATTTCCGGCGAGCACGGCCTCGACAGCAATGGCGT-----------------------------------------------------------------------------CTACAACGGCACCTCGGAGCTCCAGCTGGAGCGCATGAACGTCTACTTCAACGAGGTGGGTTTCGCTCCTCCTTTCCGTCCCCCCCCCCCCCCCGTGCCTCTCTGGGCGT-TCGCCGGCGGAGG-CGCTGACGCGATATTTCACGCACGCACGCACGCACGCAGGCCTCGGGCAACAAGTACGTTCCCCGTGCCGTCCTCGTCGATCTGGAGCCCGGCACCATGGACGCCGTCCGCGCCGGTCCCTTCGGCCAGCTCTTCCGCCCCGACAACTTATTACAGAGTTACACAACTCACCAAACCATTGTGAACCCTACCTT-TTACCGTTGCTTCGGCGGGAG-GCGCCCCCCTC-------GCGGGGCG----TCCCTGGCCCCTTC-CC-------GGGGCGCCCGCCGGAGGAATACCCAAAACCC-TTTG--CAGCACATGGCCTCTCTGAGTCTTTTGTACTGAATAAGTCAAAACTTTCAACAACGGATCTCTTGGTTCTGGCATCGATGAAGAACGCAGCGAAATGCGATAAGTAATGTGAATTGCAGAATTCAGTGAATCATCGAATCTTTGAACGCACATTGCGCCCGCCAGTATTCTGGCGGGCATGCCTGTTCGAGCGTCATTTCAACCATCAAG-CCCCGGGCTTGTGTTGGGGACCTGCGGCTGCCGCAGGCCCTGAAATCCAGTGGCGGGCTCGCA-GACACACCGAGCGTAGTAGCTTTACAACCTCGCTTTGGGAGTGCTGCGGG-TGCTAGCCGTAAAACGACACCT-TGTCTTTAGCACTAGGTTGACCTCGGATCAGGTAGGAGGACCCGCTGAACTTAAGCATATCA
>Remersonia_thermophila___CBS_645.91
TACACGTTCGCCTCGACGCTGTCTCACTTGCGGCGCACCAACACGCCCATCGGTCGCGACGGCAAGCTCGCCAAGCCGCGCCAGCTGCACAACACACACTGGGGTCTCGTGTGCCCGGCCGAAACTCCCGAGGGACAGGCCTGCGGTCTCGTCAAGAACCTGTCGCTCATGTGCTTCGTCAGCGTGGGCACGCCCGCAGATCCGATCGTCGAGTTCATGATCGCCCGTGGCATGGAGGTGCTCGAAGAGTACGAGCCGCTGCGCCACCCCAACGCCACCAAGGTGTTCGTCAACGGCACCTGGGTGGGTGTGCACCATGACCCCAAGCATTTGGTGACCTTGGTGCAGGGCTTGCGCCGCAAGAATGTCATCTCGTTCGAGGTGTCGCTGGTGCGCGACATCCGTGACCGCGAGTTCAAGATCTTCTCAGACGCGGGCCGCGTCATGCGCCCGCTCTTTACCGTCGAGCAGGAGGCGAATGGCGACAGCGGTGTCGATGTTGGCCAGCTGGTGCTGACAAAGGAGCACATCGCCAGGCTCGAGGCAGACAAGGAGCTGGGCAAGTTCCACCCAGACTACTGGGGCTGGTATGGCCTGCTTCGGTCTGGCGCCATCGAGTACTTGGATGCCGAGGAGGAGGAGACGGCCATGATTGCCATGACGCCTGATGACCTGGACAGGTTCCGCCTGAGCAAGATGGGCATCGAGGTCGAGGACAACTCGGGCGTTGGCAACAACCGCATCAGGACGAAGCCGAATCCGTCGACGCACATGTACACGCACTGCGAGATCCACCCCAGCATGCTCCTCGGTATCTGCGCCAGCATCATCCCGTTCCCTGACCACAACCAGACGCGTC----GGG----CCAGTGGGCTGACCG-AATC----T----------CCCTCAGGGCAACCAAATCGGTGCCGCTTTCTGGTATGTTCTTGATGATGATGATGATGATTATGATGCAAAGACAAGACCCA----TGGTCCAC--GAGGAGGGTTGCGATGGCTGACA-CGTCCGCAGGCAGACGATTTCCGGCGAGCACGGCCTCGACAGCAATGGCGT-----------------------------------------------------------------------------GTACAACGGCACCTCGGAGCTCCAGCTGGAGCGCATGAACGTCTACTTCAACGAGGTGGGTTTCGCTCCTCTTGCCGCTTTCCTTCC-------------GTCTTGGGGT-TCGTCGACGGCAG-CGCTGACGCGATTTT--------------ATGCTTGCAGGCCTCGGGCAACAAGTATGTTCCCCGTGCCGTCCTCGTCGATCTGGAGCCCGGCACCATGGACGCCGTCCGCGCCGGCCCCTTCGGCCAGCTCTTCCGCCCCGACAACTTATTACAGAGTTACACAACTCACCAAACCATTGTGAACCCTACCTT-TTACCGTTGCTTCGGCGGGAG-GCGCCCCCTCG-------ACGGGGCG----TCCCTGGCCCTCCC-AC--CGCGGGGGGCGCCCGCCGGAGGAATACCCAAAACCC-TTTG--CAGCACATGGCCTCTCTGAGTCTTTTGTACTGAATAAGTCAAAACTTTCAACAACGGATCTCTTGGTTCTGGCATCGATGAAGAACGCAGCGAAATGCGATAAGTAATGTGAATTGCAGAATTCAGTGAATCATCGAATCTTTGAACGCACATTGCGCCCGCCAGTATTCTGGCGGGCATGCCTGTTCGAGCGTCATTTCAACCATCAAG-CCCCGGGCTTGTGTTGGGGACCTGCGGCTGCCGCAGGCCCTGAAATCCAGTGGCGGGCTCGCT-GACACACCGAGCGTAGTAGCTTTACAACCTCGCTTTGGGAGTGCTGCGGG-TGCTAGCCGTAAAACGACCT---TGTCTTTAGCACTAGGTTGACCTCGGATCAGGTAGGAGGACCCGCTGAACTTAAGCATATCA
>Staphylotrichum_acaciicola___CBS_281.65 T
TACACGTTTGCGTCGACCCTGTCCCATTTGCGCCGCACCAACACGCCCATCGGCCGCGACGGCAAGCTCGCCAAGCCCCGCCAGCTGCACAACACCCACTGGGGCCTGGTGTGCCCGGCCGAGACGCCCGAGGGCCAGGCGTGCGGTCTCGTCAAGAACCTGTCCCTCATGTGCTACGTCAGCGTGGGCACGCCCGCCGACCCCATTGTCGAGTTCATGATTGCCCGCGGCATGGAGGTGCTCGAGGAGTACGAGCCGCTCCGTTACCCGAATGCGACAAAGGTCTTTGTCAACGGCACCTGGGTCGGCGTCCACCAGGACCCCAAGCACCTCGTCACGCTGGTGCAGGGTCTGCGGCGAAAGAACGTCATTTCGTTCGAGGTGTCGCTGGTGCGCGACATCCGCGACCGCGAGTTCAAGATCTTCTCGGACGCCGGCCGCGTCATGAGGCCGCTGTTCACGGTCGAGCAGGAGCCCAACGGCGAGCACGGCGTCGAGGTCGGCCAGCTGATCCTGAACAAGGAGCACGTCACACGGCTCGAGGCGGACAAGGAGCTCGGCAAGTACCACCCCGACTACTGGGGCTGGCAGGGCCTGCTCAAGTCGGGCGCCATCGAGTACCTGGACGCCGAGGAGGAGGAGACGGTCATGATCTGCATGACGCCCGAGGACCTCGACAAGTTCCGGTACCGCAAGATGGGCTTCGTTGTCGAGGACAACTCGGGCCAGGGCAACAACCGGATCAAGACCAAGCCGAACCCGACGACGCACATGTACACGCACTGCGAGATCCACCCCAGCATGCTGCTCGGCATCTGCGCCAGCATCATCCCATTCCCGGACCACAACCAGACGCGTCCGGAGGG----AGGGGAAACTGACGG-CGTG----C----------TCTCTAGGGCAACCAAATCGGTGCCGCCTTCTGGTATGTTCCC-----------------------------GACCTCCATCA----TGGCATCT--CAAGGCAA-CC-AACGCTGACTT-CCCCTTCAGGCAGACCATCTCCGGCGAACACGGCCTCGATAGCAACGGCGTGTATGTGACCGTCGCCGCCT--CCCCCTCGCC-TCCA--TAA---TCCC---TCGCTCACCG------CCCCCGCAGGTACAATGGCACCTCCGAGCTCCAGCTCGAGCGCATGAACGTCTACTTCAACGAGGTGAGTGG-CCATATTCGCTCGTGTC------------------------ATCAT-CAAGGGACCGGGGTTTCTGACGGACTTGT----------TTTCTCTCGCACAGGCCTCCGGCAACAAGTATGTTCCCCGCGCCGTCCTCGTCGACCTGGAGCCCGGCACCATGGATGCCGTCCGCGCCGGTCCCTTCGGCCAGCTCTTCCGCCCGGACAACTTATTACAGAGTCGCAACACTCCGTAAACCATTGTGAACGTTACCTT--AACCGTTGCTTCGGCGGGCG-GCGCCCGGGCCTCACCGCCCGCGGCG----CCCCCCGGCCCCCC-GT--------GGGCGCCCGCCGGAGGTATACC---AAACT-CTTG--CATTGTATGGCCTCTCTGAGTATTCTGTACTGAATAAGTCAAAACTTTCAACAACGGATCTCTTGGTTCTGGCATCGATGAAGAACGCAGCGAAATGCGATAAGTAATGTGAATTGCAGAATTCAGTGAATCATCGAATCTTTGAACGCACATTGCGCCCGCCAGTATTCTGGCGGGCATGCCTGTTCGAGCGTCATTTCAACCATCAAGCCCCCGGGCTTGTGTTGGAGACCTGCGGCTGCCGCAGGCCCCGAAAACCAGTGGCGGGCTCGCT-GTCACCCCGAGCGTAGTAGTTT--ACACCTCGCCCAGGGCGTGCCGCGGGTTTCCCGGCCGTTAAACCCCCC-------ATACCACAAGGTTGACCTCGGATCAGGTAGGAAGACCCGCTGAACTTAAGCATATCA
>Staphylotrichum_boninense___CBS_112543
TACACGTTCGCCTCGACATTGTCCCATCTGCGGCGCACCAACACGCCCATCGGGCGCGACGGCAAGCTCGCCAAACCTCGCCAGCTCCACAACACCCACTGGGGCTTGGTGTGCCCGGCCGAGACGCCCGAGGGCCAGGCTTGCGGCCTGGTCAAGAATCTGTCGCTCATGTGCTACGTCAGTGTGGGCACGCCCGCCGACCCCATCGTCGAGTTCATGATCGCCCGCGGCATGGAGGTGCTCGAAGAGTACGAGCCGCTGCGGTACCCGAACGCGACCAAGGTCTTCGTCAACGGCACATGGGTCGGCGTCCACCAGGACCCCAAGCACCTCGTCACGCTGGTCCAGGGCCTGCGCCGGAAGAACGTCATCTCGTTCGAGGTGTCACTGGTCCGGGACATCCGCGACCGAGAGTTCAAGATCTTCTCCGACGCGGGCCGTGTCATGAGGCCTCTGTACACGGTGGAGCAGGAGGTGAATGGCGAGCACGGCGTGGAGGTCGGCCAGCTCATCCTGAGCAAGGAGCACATCACGAGGCTCGAGGACGACAAGGACATCGGTAAATACGACCCGAACTTCTGGGGCTGGCAGGGCCTGCTCAAGTCGGGCGCCATCGAGTACCTGGATGCCGAGGAGGAGGAGACGGTCATGATCTGCATGACGCCTGAGGACCTCGACAAGTTCCGGTACCGCAAGATGGGCTTCGTGGTCGAAGACAACTCGGGCCAGGGCAACAACCGGATCAAGACCAAGCCGAACCCGACGACGCACATGTACACGCATTGCGAGATCCACCCCAGCATGCTGCTCGGTATCTGCGCCAGTATCATCCCGTTCCCCGACCACAACCAAACGCGTC----GGA----GAGGGAAACTGACGG-TGTG----CTG--------GCGATAGGGTAACCAAATCGGTGCCGCCTTCTGGTATGTTCAA------------------CCC--AACCTCGACTTGAATTA----GGGTATCC--AAAGGCCA-TC-ATTGCTGACAT-CCCCAACAGGCAGACCATCTCCGGCGAACACGGCCTCGATAGCAACGGCGTGTACGTGCCCGTCGCCGACC--TTCCC---CC-TCCT--TAA---TCCC---TCGCTCACCG------CCCCCGCAGGTACAATGGCACCTCCGAGCTCCAGCTCGAGCGCATGAACGTGTACTTCAACGAGGTGAGTTGGCCACACTGTCTGGGGAA---------------------------AT-CCGGCGACTCGG-TATCTGACAGACATCT----------------CTTTGCAGGCTTCCGGCAACAAGTATGTTCCCCGCGCTGTCCTCGTCGACCTGGAGCCCGGCACCATGGATGCCGTCCGCGCCGGTCCCTTCGGCCAGCTCTTCCGCCAGGACAACTTATTACAGAGTCGAAATACTCCGTAAACCATTGTGAACGTTACCTT--AACCGTTGCTTCGGCGGGCG-GCGCCCGGCCCTCGTGGCCCGCGGCG----CCCCCCGGCCCCCT-GC--------GGGCGCCCGCCGGAGGTATACC---TAACT-CTTG--AATTACATGGCCTCTCTGAGTCTTCTGTACTGAATAAGTCAAAACTTTCAACAACGGATCTCTTGGTTCTGGCATCGATGAAGAACGCAGCGAAATGCGATAAGTAATGTGAATTGCAGAATTCAGTGAATCATCGAATCTTTGAACGCACATTGCGCCCGCCAGTATTCTGGCGGGCATGCCTGTTCGAGCGTCATTTCAACCATCAAG-CCCCGGGCTTGTGTTGGGGACCTGCGGCTGCCGCAGACCCCGAAAACCAGTGGCGGGCTCGCT-GTCACCCCGAGCGTAGTAGTTT--ACACCTCGCCCAGGGCGCGACGCGGG-TTCCCGGCCGTTAAACCCCCA-------CCATCTAAAGGTTGACCTCGGATCAGGTAGGAAGACCCGCTGAACTTAAGCATATCA
>Staphylotrichum_brevistipitatum___CBS_408.67 T
TACACGTTCGCCTCGACATTGTCCCATCTGCGGCGCACCAACACGCCCATCGGGCGCGACGGCAAGCTCGCCAAACCCCGCCAGCTCCACAACACCCACTGGGGCCTGGTGTGCCCGGCCGAGACGCCCGAGGGCCAGGCTTGCGGCCTGGTCAAGAATCTGTCGCTCATGTGCTACGTCAGTGTGGGCACGCCCGCCGACCCCATCGTCGAGTTCATGATCGCCCGCGGCATGGAGGTGCTCGAAGAGTACGAGCCGCTGCGGTACCCGAACGCGACCAAGGTCTTCGTCAACGGCACATGGGTCGGTGTCCACCAGGACCCCAAGCACCTCGTCACGCTGGTCCAGGGCCTGCGCCGGAAGAACGTCATCTCGTTCGAGGTGTCGCTGGTCCGGGACATCCGCGACCGCGAGTTCAAGATCTTCTCCGACGCGGGACGTGTCATGAGGCCTCTGTTCACGGTGGAGCAGGAGGTGAATGGCGAGCACGGCGTCGAGGTCGGCCAGCTCATCCTGAGCAAGGAGCACATCACGAGGCTCGAGGACGACAAGGACATCGGTAAATACGACCCGAACTTCTGGGGCTGGCAGGGCCTGCTCAAGTCGGGCGCCATCGAGTACCTGGATGCCGAGGAGGAGGAGACGGTCATGATCTGCATGACGCCCGAGGACCTCGACAAGTTCCGGTACCGCAAGATGGGCTTCGTGGTCGAAGACAACTCGGGCCAGGGCAACAACCGGATCAAGACCAAGCCGAACCCGACGACGCACATGTACACGCATTGCGAGATCCACCCCAGCATGCTGCTCGGTATCTGCGCCAGTATCATCCCGTTCCCCGACCACAACCAAACGCGTC----GGA----GAGGGAAACTGACGG-TGTG----CTG--------GCGATAGGGTAACCAAATCGGTGCCGCCTTCTGGTATGTTCAA------------------CCC--AACCTCGACTTGAATTA----GGATATCC--AAAGGCCA-TC-ATTTCTGACTT-CCCCAACAGGCAGACCATCTCCGGCGAACACGGCCTCGATAGCAACGGCGTGTACGTGCCCGTCGCCGACC--TTCCC---CC-TCCT--TAA---TCCC---TCGCTCACCG------CCCCCGCAGGTACAATGGCACCTCCGAGCTCCAGCTCGAGCGCATGAACGTGTACTTCAACGAGGTGAGTTGGCCACATTGTCTGGGAAA---------------------------AT-CCAGCGGCGGGGTTTTCTGACGGAAATCT-----------------TGCACAGGCTTCCGGCAACAAGTATGTTCCCCGCGCCGTCCTCGTCGACCTGGAGCCCGGCACCATGGATGCCGTCCGCGCCGGTCCCTTCGGCCAGCTCTTCCACCCGGACAACTTATTACAGAGTCGAAATACTCCGTAAACCATTGTGAACGTTACCTT--AACCGTTGCTTCGGCGGGCG-GCGCCCGGCCCTCGTGGCCCGCGGCG----CCCCCCGGCCCCCT-GC--------GGGCGCCCGCCGGAGGTATACC---TAACT-CTTG--AATTACATGGCCTCTCTGAGTCTTCTGTACTGAATAAGTCAAAACTTTCAACAACGGATCTCTTGGTTCTGGCATCGATGAAGAACGCAGCGAAATGCGATAAGTAATGTGAATTGCAGAATTCAGTGAATCATCGAATCTTTGAACGCACATTGCGCCCGCCAGTATTCTGGCGGGCATGCCTGTTCGAGCGTCATTTCAACCATCAAG-CCCCGGGCTTGTGTTGGGGACCTGCGGCTGCCGCAGACCCCGAAAACCAGTGGCGGGCTCGCT-GTCACCCCGAGCGTAGTAGTTT--ACACCTCGCCCAGGGCGCGACGCGGG-TTCCCGGCCGTTAAACCCCCA-------CCATCTCAAGGTTGACCTCGGATCAGGTAGGAAGACCCGCTGAACTTAAGCATATCA
>Staphylotrichum_coccosporum___CBS_364.58 T
TACACGTTTGCGTCGACCCTGTCCCATTTGCGCCGCACCAACACGCCCATCGGCCGCGACGGCAAGCTCGCCAAGCCCCGCCAGCTGCACAACACCCACTGGGGCCTGGTGTGCCCGGCCGAGACGCCCGAGGGCCAGGCCTGCGGCCTCGTCAAGAATCTGTCGCTCATGTGCTACGTCAGCGTGGGCACGCCCGCCGACCCCATTGTCGAGTTCATGATTGCCCGCGGCATGGAGGTGCTCGAGGAGTACGAGCCGCTCCGTTACCCCAACGCGACAAAGGTCTTTGTCAACGGCACCTGGGTCGGCGTTCACCAGGACCCCAAGCACCTCGTCACGCTGGTGCAAGGCCTGCGGCGAAAGAACGTCATCTCGTTCGAGGTGTCGCTGGTGCGCGACATCCGCGACCGCGAGTTCAAGATCTTCTCGGACGCCGGCCGCGTCATGAGGCCGCTGTTCACGGTCGAACAGGAGCCCAACGGCGAGCACGGCGTCGAGGTCGGCCAGCTGATCCTGAACAAGGAGCACGTCACGCGGCTCGAGGCCGACAAGGAGCTCGGCAAGTACCACCCGGACTACTGGGGCTGGCAGGGCCTGCTCAAGTCGGGCGCCATCGAGTACCTGGATGCCGAGGAGGAGGAGACGGTCATGATCTGCATGACGCCTGAGGACCTCGACAAGTTCCGGTACCGCAAGATGGGCTTCGTGGTCGAGGACAACTCGGGCCAGGGCAACAACCGGATCAAGACCAAGCCGAACCCGACGACGCACATGTACACGCACTGCGAGATCCACCCCAGCATGCTCCTCGGCATCTGCGCCAGCATCATCCCGTTCCCGGACCACAACCAGACGCGTC----GGG----AGGGGAAACTGACGG-CGTG----C----------TCTCCAGGGTAACCAAATCGGTGCCGCCTTCTGGTATGTTTCC-----------------------------AACCTCGATCA----TGGTATCT--CGAGGCAA-TC-ATCGCTGACGT-CCCCGACAGGCAGACCATCTCCGGCGAACACGGCCTCGATAGCAACGGCGTGTATGTGCCCGTCGCCGCCT--CCCCG---CC-CCCT--TAA---TCCC---TCGCTCACCG------CCCTCGCAGGTACAATGGCACCTCCGAGCTCCAGCTCGAGCGCATGAACGTCTACTTCAACGAGGTGAGTCG-CCATATTCTCTCGTGAA---------------------------AT-CAAGGGAGCGGGGTTTCTGACGGAGATGT------------TCTCGCACACAGGCCTCCGGCAACAAGTATGTTCCCCGCGCCGTCCTCGTCGACCTGGAGCCCGGCACCATGGATGCCGTCCGCGCCGGTCCCTTCGGCCAGCTCTTCCGCCCGGACAACTTATTACAGAGTCGCAATACTCCGTAAACCATTGTGAACGTTACCTT--AACCGTTGCTTCGGCGGGCG-GCGCCCGGGCCTCACCGCCCGCGGCG----CCCCCCGGCCCCCC-GT--------GGGCGCCCGCCGGAGGTACACC---AAACT-CTTG--CATTATATGGCCTCTCTGAGTATTCTGTACTGAATAAGTCAAAACTTTCAACAACGGATCTCTTGGTTCTGGCATCGATGAAGAACGCAGCGAAATGCGATAAGTAATGTGAATTGCAGAATTCAGTGAATCATCGAATCTTTGAACGCACATTGCGCCCGCCAGTATTCTGGCGGGCATGCCTGTTCGAGCGTCATTTCAACCATCAAGCCCCAGGGCTTGCGTTGGGGACCTGCGGCTGCCGCAGGCCCCGAAAAACAGTGGCGGGCTCGCT-GTCACCCCGAGCGTAGTAGTTT--ACACCTCGCCCAGGGCGTGCCGCGGG-TTCCCGGCCGTTAAACCCCCC-------ATACCACAAGGTTGACCTCGGATCAGGTAGGAAGACCCGCTGAACTTAAGCATATCA
>Staphylotrichum_microascosporum___CBS_184.79 T
TACACCTTTGCCTCGACCCTGTCGCATCTCCGGCGCACCAACACGCCCATCGGCCGCGACGGCAAGCTCGCCAAGCCCCGCCAGCTGCACAACACCCACTGGGGCCTGGTGTGCCCGGCCGAGACCCCCGAAGGCCAGGCCTGCGGCCTGGTCAAGAATCTGTCGCTCATGTGCTACGTCAGTGTCGGCACGCCCGCTGACCCCATCGTCGAGTTCATGATCGCCCGCGGCATGGAGGTGCTCGAGGAGTACGAGCCGCTCCGCTACCCGAACGCGACCAAGGTCTTTGTCAACGGCACCTGGGTCGGCGTCCACCAGGACCCCAAGCACCTGGTCACGCTGGTCCAGGGCCTGCGGAGGAAGAACGTCATCTCGTTCGAGGTGTCGCTGGTCCGCGACATCCGCGACCGCGAGTTCAAGATCTTCTCCGACGCCGGTCGCGTCATGAGGCCGTTGTTCACAGTGGAGCAGGAGCTGAACGGCGAGCACGGCGTCGAGGTCGGGCAGCTCATCCTGAACAAGGAGCACGTCACGCGGCTCGAGGCGGACAAGGAGCTCGGCAAGTACCACCCCGACTACTGGGGCTGGCAGGGTCTGCTCAAGTCGGGCGCCATCGAGTACCTGGACGCCGAGGAGGAGGAGACAGTCATGATCTGCATGACGCCCGAGGACCTCGACAAGTTCCGGTACCGCAAGATGGGCTTCGTGGTCGAGGACAACTCGGGCCAGGGCAACAACCGGATCAAGACCAAGCCGAACCCGGCGACGCACATGTACACGCATTGCGAGATCCACCCCAGCATGCTGCTCGGCATCTGCGCCAGCATCATCCCGTTCCCCGACCACAACCAGACGCGTC----GGG------AGGGAACTGACGG-TATG----CTCGCGTTCTCTCTCTAGGGTAACCAAATCGGTGCCGCCTTCTGGTATGTTCAG------------------CCC--------AACCGCGATCA----TGATATCC--GAAGACAA-TC-AATGCTGACTC-CCCCTCCAGGCAGACCATCTCCGGCGAACACGGCCTCGATAGCAACGGCGTGTACGTGACCGCCGCCGCCTTCCCCCCCCGCC-TCCT--TAA---TCCC---TCGCTCACCG------CCCCCCCAGGTACAATGGCACCTCGGAGCTCCAGCTCGAGCGCATGAACGTGTACTTCAACGAGGTTAGTCGGTTATGTT-ACTTGAGAA---------------------ATCATCAA-ACGATGACCTGGTTTGCTGACAGAAATCT----------------CTGTGCAGGCTTCCGGCAACAAGTATGTTCCCCGCGCCGTCCTGGTCGACCTGGAGCCCGGCACCATGGATGCCGTCCGCGCCGGTCCCTTCGGCCAGCTCTTCCGCCCGGACAACTTATTACAGAGTCGCAATACTCCGTAAACCATTGTGAACGTTACCTT--AACCGTTGCTTCGGCGGGCG-GCGCCCGGGCCTCACCGCCCGCGGCG----CCCCCCGGCCCCCT-GC--------GGGCGCCCGCCGGAGGTACACC---AAACT-CTTG--CATTGTATGGCCTCTCTGAGTATTCTGTACTGAATAAGTCAAAACTTTCAACAACGGATCTCTTGGTTCTGGCATCGATGAAGAACGCAGCGAAATGCGATAAGTAATGTGAATTGCAGAATTCAGTGAATCATCGAATCTTTGAACGCACATTGCGCCCGCCAGTATTCTGGCGGGCATGCCTGTTCGAGCGTCATTTCAACCATCAAGCCCCCGGGCTTGTGTTGGGGACCTGCGGCTGCCGCAGGCCCCGAAAACCAGTGGCGGGCTCGCT-GTCACCCCGAGCGTAGTAGTCT--ACACCTCGCCCAGGGCGTGCCGCGGG-TTCCCGGCCGTTAAACCCCCC-------CCATCTCAAGGTTGACCTCGGATCAGGTAGGAAGACCCGCTGAACTTAAGCATATCA
>Staphylotrichum_tortipilum___CBS_103.79 T
TACACCTTTGCCTCGACCCTGTCGCATCTCCGGCGCACCAACACGCCCATCGGCCGCGACGGCAAGCTTGCCAAGCCCCGCCAGCTGCACAACACCCACTGGGGCCTGGTGTGCCCGGCCGAGACCCCCGAAGGCCAGGCCTGCGGCCTGGTCAAGAATCTATCGCTCATGTGCTACGTCAGTGTCGGCACGCCCGCCGACCCCATCGTCGAGTTCATGATCGCCCGCGGCATGGAGGTACTCGAGGAGTACGAGCCGCTCCGCTACCCCAACGCGACCAAGGTCTTTGTCAACGGTACCTGGGTCGGCGTCCACCAGGACCCCAAGCACCTGGTCACGCTGGTCAAGGGTCTGCGGCGGAAGAACGTCATCTCGTTCGAGGTGTCGCTGGTCCGCGACATCCGCGACCGCGAGTTCAAGATCTTCTCGGACGCCGGCCGCGTCATGAGGCCGCTGTTCACGGTGGAGCAGGAGCCGAACGGCGAGCACGGCGTCGAGGTTGGGCAGCTCATCCTGAACAAGGAGCACGTCACGCGGCTCGAGGCGGATAAGGAGCTTGGCAAGTACCACCCGGATTACTGGGGCTGGCAGGGCCTGCTTAAGTCGGGCGGCATCGAGTACCTGGACGCCGAGGAGGAGGAGACGGTCATGATATGCATGACGCCCGAGGACCTCGACAAGTTCCGGTACCGCAAGATGGGCTTCGTGGTCGAGGACAACTCGGGCCAGGGCAACAACCGGATCAAGACCAAGCCGAACCCGGCGACACACATGTACACGCACTGCGAGATCCACCCCAGCATGCTGCTGGGCATCTGCGCCAGCATCATCCCGTTCCCCGACCACAACCAGACGCGTC----GGG----AGAGGGAACTGACGG-TGTG----CTT---CGCTCTCTCTAGGGCAACCAAATCGGTGCCGCCTTCTGGTATGTTCAG------------------CCC--------AACCGCGATCA----TGATATCC--AAAGACAA-TC-AACGCTGACTC-CCCCTCCAGGCAGACCATCTCCGGCGAACACGGCCTCGATAGCAACGGCGTGTACGTGACCGTCGCCGCCCT-CCCCCCCGCC-TCCT--TAA---TCCC---TCGCTCACCG-----CCCCCCGCAGGTACAATGGCACCTCCGAGCTCCAGCTCGAGCGCATGAACGTGTACTTTAACGAGGTCAGTCGGTTATGTTCACTTGAGAA---------------------ATCATCAA-ACCATGACCTGGGTTTCTGACGGAAATCT----------------CTGCGCAGGCTTCCGGCAACAAGTATGTTCCCCGCGCCGTCCTCGTCGACCTGGAGCCCGGCACCATGGATGCCGTCCGCGCCGGTCCCTTCGGCCAGCTCTTCCGCCCGGACAACTTATTACAGAGTCGCAATACTCCGTAAACCATTGTGAACGTTACCTT--AACCGTTGCTTCGGCGGGCG-GCGCCCGGGCCTCACCGCCCGCGGCG----CCCCCCGGCCCCCT-GC--------GGGCGCCCGCCGGAGGTACACC---AAACT-CTTG--CATTGTATGGCCTCTCTGAGTATTCTGTACTGAATAAGTCAAAACTTTCAACAACGGATCTCTTGGTTCTGGCATCGATGAAGAACGCAGCGAAATGCGATAAGTAATGTGAATTGCAGAATTCAGTGAATCATCGAATCTTTGAACGCACATTGCGCCCGCCAGTATTCTGGCGGGCATGCCTGTTCGAGCGTCATTTCAACCATCAAGCCCCCGGGCTTGTGTTGGGGACCTGCGGCTACCGCAGGCCCCGAAAACCAGTGGCGGGCTCGCT-GTCACCCCGAGCGTAGTAGTTT--ACACCTCGCCCAGGGCGTGCCGCGGG-TTCCCGGCCGTTAAACCCCC--------CCATCTCAAGGTTGACCTCGGATCAGGTAGGAAGACCCGCTGAACTTAAGCATATCA
>Trichocladium_acropullum___CBS_114580 T
TACACATTTGCCTCGACGCTGTCGCATTTGCGGCGAACCAACACCCCCATTGGGCGCGACGGCAAGCTTGCCAAGCCCCGCCAGCTTCACAACACCCATTGGGGCCTGGTGTGCCCTGCCGAGACTCCCGAAGGACAGGCTTGCGGTCTCGTCAAGAATCTGTCCCTGATGTGCTACGTCAGCGTGGGTACGCCCGCGGACCCCATAATAGAGTTCATGATCGCTAGGAACATGGAAGTGCTTGAAGAGTACGAGCCGCTCCGGTACCCCAACGCCACAAAGGTGTTCGTCAACGGTACATGGGTTGGTGTCCATCAGGACCCAAAGCACCTGGTCTCGCTCGTCCAGGGTCTGCGGAGGAAGAACGTCATCTCGTTTGAGGTTTCGCTGGTTAGAGACATCCGCGACCGCGAGTTCAAGATCTTCTCCGATGCAGGGCGCGTCATGAGGCCGCTCTTCACGGTAGAGCAGGAGGAGAATGGCGACAGCGGGGCCGAGAAGGGCCAGCTGATCCTCAACAAGGACCACATTCAACGGTTGGAGGCGGACAAGGAGCTGGGCAAATACCACCCCGACTACTGGGGCTGGCAGGGCCTGTTGCGGTCAGGTGCAATTGAGTACCTGGATGCCGAGGAGGAAGAGACGGTCATGATTTGCATGACGCCCGAGGACCTCGACATGTACCGCCTCACCAAAATGGGCTTCGACGTGGACGACACCTCCGGTGTGGGCAACAACCGGATCAGGACCAAGATGAACCCGACGACTCACATGTACACACATTGTGAGATCCACCCCAGCATGCTGCTCGGTATCTGCGCCAGCATCATTCCCTTCCCCGACCACAACCAGACGCGTC----GGG----GGAGTGGACTGACGA-TAAG---------------CTTCTAGGGTAACCAAATCGGTGCCGCCTTCTGGTATGTTTTG------------------ACC--TCCGAGATCAAGAACCA-----TCGTGTC--AAAGGTCA-TC-AACACTGACTC-TTCGTGTAGGCAGACCATCTCCGGCGAGCACGGCCTCGATAGCAACGGCGTGTATGTTACTTCCGACGACT--CTC-----CT-CGCT--TAA---TCCC---TCGCTCACCG------CCGCGATAGGTACAATGGAACTTCCGAGCTCCAGCTCGAGCGGATGAACGTCTACTTCAACGAGGTGAGTCGGACTGAATACACAT----------------------------------CGAGTCGGCGTGTTTGCTGACCGCGATC-------------------TTGCAGGCTTCCGGCAACAAGTATGTCCCTCGCGCCGTCCTGGTCGACTTGGAGCCCGGCACCATGGACGCCGTCCGTGCCGGTCCCTTCGGCCAGCTTTTCCGCCCTGACAACTTATTAAAGAGTTGCAAAACTCCC-AAACCATTGTGAACT-TACCTT--CAACGTTGCTTCGGCGGGTTGGGCTCCGGGTC-------TCCCGGGG----CCCCCCGGCCCTC--GC--------GGGCGCCCGCCGGAGGT--ATC---TAACT-CTTGA-AATTGTATGGCCTCTCTGAGTGAT-TGTACTTAATAAGTCAAAACTTTCAACAACGGATCTCTTGGTTCTGGCATCGATGAAGAACGCAGCGAAATGCGATAAGTAATGTGAATTGCAGAATTCAGTGAATCATCGAATCTTTGAACGCACATTGCGCCCGCCAGTATTCTGGCGGGCATGCCTGTTCGAGCGTCATTTCAACCATCAAG-CCCCCGGCTTGTGTTGGGGACCTGCGGCTGCCGCAGGCCCTGAAAACCAGTGGCGGGCTCGCTAGTCACTCCGAGCGTAGTAA--T--ACATCTCGCTCAGGGCGTGCTGCGGG-TTCCGGCCGTT-AAAAGCCTTA------TTTACCCAAGGTTGACCTCGGATCAGGTAGGAAGACCCGCTGAACTTAAGCATATCA
>Trichocladium_amorphum___CBS_127763 T
TACACATTTGCCTCAACGTTGTCACATTTGAGGCGGACCAACACGCCCATTGGTCGTGACGGCAAGCTTGCCAAACCCCGCCAGCTTCACAACACTCACTGGGGTCTCGTGTGCCCTGCCGAGACTCCCGAAGGACAGGCTTGCGGTCTTGTCAAGAACCTGTCCCTGATGTGCTACGTCAGCGTGGGTACGCCCGCGGATCCCATTATCGAATTCATGATTGCCAGAAACATGGAAGTGCTTGAAGAGTACGAGCCGCTCCGGTATCCCAATGCCACCAAGGTGTTTGTCAACGGCACCTGGGTCGGTGTTCATCAAGACCCGAAGCACTTGGTCTCGCTGGTCCAGGGCCTGCGGAGAAAGAACGTCATCTCGTTTGAGGTTTCGCTGGTTAGAGACATTCGCGACCGCGAGTTCAAGATTTTCTCTGATGCCGGGCGTGTCATGCGGCCGCTCTTCACGGTCGAACAGGAGGAGAACGGTGATAGCGGCGCTGAAAAGGGCCAGCTGATCCTCAACAAGGACCACATCCAGCGGTTGGAGGCGGATAAGGAGCTCGGCAAATACCACCCCGACTATTGGGGCTGGCAGGGCCTGCTGCGGTCCGGCGCGATCGAGTACCTGGATGCTGAGGAAGAAGAGACGGTCATGATTTGCATGACGCCCGAAGACCTCGACATGTACCGCCTCACCAAGATGGGCTTCGACGTGGACGACACCTCTGGCCAAGGCAATAACCGGATCAGGACCAAGATGAACCCCACCACTCACATGTACACGCATTGTGAGATTCACCCCAGCATGCTGCTCGGTATCTGCGCGAGCATCATTCCTTTCCCCGATCACAATCAGACGCGTC----GGG----GAAATGGACTGACGA-TGAA----C----------CCCCCAGGGTAACCAAATTGGTGCCGCCTTCTGGTATGTTTGG------------------ACC--TTCGCGATCAAGAACCA-----TCGTATC--AAA-------C-AATACTGACTC-TCTGTGTAGGCAGACCATCTCCGGCGAGCACGGCCTTGATAGCAACGGCGTGTATGTGACCGTCGACGAC---TTCTC---CC-CGCT--TGA---TCCC---GCGCTCACCG------CC-CGATAGGTACAATGGAACTTCCGAGCTCCAGCTCGAGCGCATGAACGTCTACTTCAACGAGGTGAGTCGGGCTGGATACACGTCTCT---------------------C----------TAGTAATCGGGTCGCTGACCACGCAT-------------------CTACAGGCTTCCGGCAACAAGTATGTCCCTCGTGCCGTCCTCGTCGACTTGGAGCCCGGCACCATGGACGCCGTCCGCGCTGGTCCCTTCGGCCAGCTCTTCCGCCCTGACAACTTATTAAAGAGTTGCAAAACTCCCTAAACCATTGTGAACA-TACCTT--CAACGTTGCTTCGGCGGGTT-GGCTCCGGGTC-------TCCCGGGG-----CCCCCGGCCCTAC-TC--------GGGCGCCCGCCGGAGGT--ATC---TAACT-CTTGACAATTGTATGGCCTCTCTGAGTCTT-TGTACTTAATAAGTCAAAACTTTCAACAACGGATCTCTTGGTTCTGGCATCGATGAAGAACGCAGCGAAATGCGATAAGTAATGTGAATTGCAGAATTCAGTGAATCATCGAATCTTTGAACGCACATTGCGCCCGCCAGTATTCTGGCGGGCATGCCTGTTCGAGCGTCATTTCAACCATCAAG-CCCCCGGCTTGTGTTGGGGACCTGCGGCTGCCGCAGGCCCTGAAAACCAGTGGCGGGCTCGCTAGTCACTCCGAGCGTAGTAA--T--ACATCTCGCTCAGGGCGTGCTGCGGG-TTCCGGCCGTTAAAAAGCCTTA------TTTACCCAAGGTTGACCTCGGATCAGGTAGGAAGACCCGCTGAACTTAAGCATATCA
>Trichocladium_antarcticum___CBS_123565 T
TACACTTTTGCGTCGACACTATCTCATTTGAGGCGGACCAACACGCCCATCGGGCGCGACGGCAAGCTTGCGAAACCGCGACAGCTCCACAACACCCATTGGGGTCTGGTGTGCCCTGCAGAAACCCCCGAAGGACAGGCTTGCGGTCTCGTCAAGAATCTGTCCCTGATGTGCTACGTCAGCGTGGGCACGCCCGCGGATCCTGTGGTTGAGTTCATGATCGCCAGAAACATGGAGGTCCTGGAAGAATACGAGCCGCTCCGGTATCCCAATGCCACCAAAGTGTTCGTCAATGGTACCTGGGTTGGTGTTCATCAGGACCCCAAGCACCTGGTTTCGCTGGTCCAGGGCCTGCGGAGAAAGAATGTCATCTCGTTCGAGGTCTCGCTGGTCCGCGACATCCGCGACCGCGAGTTCAAGATCTTCTCGGATGCGGGGCGCGTCATGAGGCCGTTGTTTACCGTCGAGCAGGAGGAGAGCGGCGACAGCGGCGCTGAAAAGGGCCAACTGATCCTGAACAAAGACCACATCCAACGGCTGGAGGCGGATAAGGAGCTGGGCAAGTACCATCCCAACTACTGGGGCTGGCAAGGCCTGCTGAGGTCCGGTGCCATCGAGTACCTGGATGCGGAGGAGGAGGAGACGGCCATGATCTGCATGACGCCCGAGGACCTCGACATGTACCGTCTTAGCAAGATGGGCTTCGACGTCGACGACACCTCTGGCGTGGGCAACAACCGGATCAGGACCAAGATGAATCCGACAACTCACATGTACACGCATTGTGAGATCCACCCCAGCATGTTGCTCGGCATCTGCGCGAGCATCATTCCATTCCCAGATCACAACCAGGCGCATC----GGG----GAAGTGGACTGACGA-CGCG----C----------CTTCCAGGGTAACCAAATTGGTGCCGCCTTCTGGTATGTT-TG------------------ACC--GCCGGAACCAACAATTA-----TCTGGTC--GGAGGTGGTTT-GAGACTGACTC-TCTGTGTAGGCAGACTATTTCCGGCGAGCACGGCCTCGACGCAAGTGGCGTGTATGTGGTTGTCGACAGGT--CCC-C---AT-CGGTTATAA---TCCC---TCGCTCACCG------CTGCGATAGGTACAATGGCACATCCGAGATTCAGCTCGAGCGCATGAATGTCTATTTCAACGAGGTAAGCCGGGCTAGCGACAGGTCTTT---------------------CTGATGGG-CGAGCCGCCGTGTGTGCTGACCACGAATC----------------TTGTCCAGGCTGCCGGCAACAAATATGTTCCTCGAGCCGTCCTCGTCGACGTGGAGCCCGGCACCA----------------------------------------------------ATTAAAGAGTTGCAAAACTCCC-AAACCATTGTGAACA-TACCCT--CAACGTTGCTTCGGCGGGTT-GGCCCCGGTCT---------CCGGGG----TCCCCCGGCCCTA--AC--------GGGCGCCCGCCGGAGGC--ACC---TAACT-CTTGA-ACTTTTATGGCCTCTCTGAGTCTT-TGTACTTAATAAGTCAAAACTTTCAACAACGGATCTCTTGGTTCTGGCATCGATGAAGAACGCAGCGAAATGCGATAAGTAATGTGAATTGCAGAATTCAGTGAATCATCGAATCTTTGAACGCACATTGCGCCCGCCAGTATTCTGGCGGGCATGCCTGTTCGAGCGTCATTTCAACCATCAAG-CCCACGGCTTGTGTTGGGGACCTGCGGCTGCCGCAGGCCCTGAAAACCAGTGGCGGGCTCGCTAGTCACTCCGAGCGTAGTAA--T--ACATCTCGCTCAGGGCGTGCTGCGGG-TTCCGGCCGTTAAAAAGCCTTA------TTTACCCAAGGTTGACCTCGGATCAGGTAGGAAGACCCGCTGAACTTAAGCATATCA
>Trichocladium_antarcticum___CBS_135876
TACACTTTTGCGTCGACACTATCTCATTTGAGGCGGACCAACACGCCCATCGGGCGCGACGGCAAGCTTGCGAAACCGCGACAGCTCCACAACACCCATTGGGGTCTGGTGTGCCCTGCAGAAACCCCCGAAGGACAGGCTTGCGGTCTCGTCAAGAATCTGTCCCTGATGTGCTACGTCAGCGTGGGCACGCCCGCGGATCCTGTGGTTGAGTTCATGATCGCCAGAAACATGGAGGTCCTGGAAGAATACGAGCCGCTCCGGTATCCCAATGCCACCAAAGTGTTCGTCAATGGTACCTGGGTTGGTGTTCATCAGGACCCCAAGCACCTGGTTTCGCTGGTCCAGGGCCTGCGGAGAAAGAATGTCATCTCGTTCGAGGTCTCGCTGGTCCGCGACATCCGCGACCGCGAGTTCAAGATCTTCTCGGATGCGGGGCGCGTCATGAGGCCGTTGTTTACCGTCGAGCAGGAGGAGAGCGGCGACAGCGGCGCTGAAAAGGGCCAACTGATCCTGAACAAAGACCACATCCAACGGCTGGAGGCGGATAAGGAGCTGGGCAAGTACCATCCCAACTACTGGGGCTGGCAAGGCCTGCTGAGGTCCGGTGCCATCGAGTACCTGGATGCGGAGGAGGAGGAGACGGCCATGATCTGCATGACGCCCGAGGACCTCGACATGTACCGTCTTAGCAAGATGGGCTTCGACGTCGACGACACCTCTGGCGTGGGCAACAACCGGATCAGGACCAAGATGAATCCGACAACTCACATGTACACGCATTGTGAGATCCACCCCAGCATGTTGCTCGGCATCTGCGCGAGCATCATTCCATTCCCAGATCACAACCAGGCGCATC----GGG----GAAGTGGACTGACGA-CGCG----C----------CTTCCAGGGTAACCAAATTGGTGCCGCCTTCTGGTATGTT-TG------------------ACC--GCCGGAACCAACAATTA-----TCTGGTC--GGAGGTGGTTT-GAGACTGACTC-TCTGTGTAGGCAGACTATTTCCGGCGAGCACGGCCTCGACGCAAGTGGCGTGTATGTGGTTGTCGACAGGT--CCC-C---AT-CGGTTATAA---TCCC---TCGCTCACCG------CTGCGATAGGTACAATGGCACATCCGAGATTCAGCTCGAGCGCATGAATGTCTATTTCAACGAGGTAAGCCGGGCTAGCGACAGGTCTTT---------------------GTGATGGG-CGAGCCGCCGTGTGTGCTGACCACGAATC----------------TTGTCCAGGCTGCCGGCAACAAATATGTTCCTCGAGCCGTCCTCGTCGACGTGGAGCCCGGCACCA----------------------------------------------------ATTAAAGAGTTGCAAAACTCCC-AAACCATTGTGAACA-TACCCT--CAACGTTGCTTCGGCGGGTT-GGCCCCGGTCT---------CCGGGG----TCCCCCGGCCCTA--AC--------GGGCGCCCGCCGGAGGC--ACC---TAACT-CTTGA-ACTTTTATGGCCTCTCTGAGTCTT-TGTACTTAATAAGTCAAAACTTTCAACAACGGATCTCTTGGTTCTGGCATCGATGAAGAACGCAGCGAAATGCGATAAGTAATGTGAATTGCAGAATTCAGTGAATCATCGAATCTTTGAACGCACATTGCGCCCGCCAGTATTCTGGCGGGCATGCCTGTTCGAGCGTCATTTCAACCATCAAG-CCCACGGCTTGTGTTGGGGACCTGCGGCTGCCGCAGGCCCTGAAAACCAGTGGCGGGCTCGCTAGTCACTCCGAGCGTAGTAA--T--ACATCTCGCTCAGGGCGTGCTGCGGG-TTCCGGCCGTTAAAAAGCCTTA------TTTACCCAAGGTTGACCTCGGATCAGGTAGGAAGACCCGCTGAACTTAAGCATATCA
>Trichocladium_arxii___CBS_104.79 T
TACACCTTTGCCTCGACGCTGTCACATTTGAGGCGAACCAACACGCCTATTGGGCGCGACGGCAAGCTTGCCAAACCCCGCCAGCTTCACAACACCCATTGGGGCCTGGTTTGCCCTGCCGAGACTCCCGAAGGACAGGCTTGCGGTCTCGTCAAAAATTTGTCTCTGATGTGCTACGTCAGCGTGGGTACGCCCGCGGATCCCATAATAGAGTTCATGATCGCCAGGAACATGGAAGTGCTCGAAGAGTACGAGCCGCTCCGGTACCCCAACGCCACGAAGGTGTTCGTCAACGGTACCTGGGTTGGTGTCCATCAAGACCCGAAGCACCTGGTCTCACTGGTCCAGGGTCTGCGGAGAAAGAACGTCATCTCGTTTGAGGTTTCGCTGGTTAGAGACATCCGCGACCGCGAGTTCAAGATTTTCTCCGATGCCGGCCGTGTCATGAGGCCGCTCTTCACTGTTGAACAGGAGGAGAGTGGCGACAGCGGTGCCGAGAAGGGCCAGCTCATCCTCAACAAGGATCACATCCAACGGTTGGAGGCGGACAAGGAGCTGGGCAAATATCACCCCGACTACTGGGGCTGGCAGGGCTTGTTGCGGTCAGGTGCTATTGAGTACCTGGATGCCGAAGAGGAAGAGACGGTCATGATCTGCATGACGCCCGAGGATCTCGACATGTACCGCCTCACCAAGATGGGCTTCGACGTGGACGACACCTCCGGTGTTGGCAATAACAGGATCAGGACCAAGATGAATCCGACAACTCACATGTACACGCATTGTGAGATCCACCCCAGCATGCTGCTCGGCATCTGCGCGAGCATCATTCCATTCCCCGATCACAACCAGACGCGTC----GGG----GGAGTAGACTGACGA-TGC----------------TTCCCAGGGTAACCAAATTGGTGCCGCCTTCTGGTATGTTTTG------------------ACC--TCCAGGATCAGGAACTA-----TCGTATC--AAAGGTGA-TT-AATACTGACTC-CCACTGTAGGCAGACCATCTCCGGCGAGCACGGCCTTGATAGCAACGGCGTGTATGTTACTTCCGACGACT--TCC-----CT-CGGT--TAA---TCCC---GCGCTCACCG------CCGCGATAGGTACAATGGAACTTCCGAGCTCCAGCTCGAGCGCATGAACGTCTACTTCAACGAGGTGAGTCGGGCTGGATACACAT----------------------------------CGAGTCGGCGTGCTTGCTGACCACGATC-------------------TTGCAGGCTGCCGGCAACAAGTATGTCCCTCGCGCCGTCCTGGTCGACTTGGAGCCCGGCACCATGGACGCCGTCCGTGCCGGTCCCTTCGGCCAGCTTTTCCGCCCTGACAACTTATTAAAGAGTTGCAAAACTCCC-AAACCATTGTGAACT-TACCTT--CAACGTTGCTTCGGCGGGTT-GGCTCCGGGTC-------TCCCGGGG----C-CCCCGGCCCTA--AC--------GGGCGCCCGCCGGAGGT--ATC---TAACT-CTTGA-AATTGTATGGCCTCTCTGAGTATT-TGTACTTAATAAGTCAAAACTTTCAACAACGGATCTCTTGGTTCTGGCATCGATGAAGAACGCACCGAAATGCGATAAGTAATGTGAATTGCAGAATTCAGTGAATCATCGAATCTTTGAACGCACATTGCGCCCGCCAGTATTCTGGCGGGCATGCCTGTTCGAGCGTCATTTCAACCATCAAG-CCCCCGGCTTGTGTTGGGGACCTGCGGCTGCCGCAGGCCCTGAAAACCAGTGGCGGGCTCGCTAGTCACTCCGAGCGTAGTAA--T--ACATCTCGCTCAGGGCGTGCTGCGGG-TTCCGGCCGTTAAAAAGCCTTA------TTTACCCAAGGTTGACCTCGGATCAGGTAGGAAGACCCGCTGAACTTAAGCATATCA
>Trichocladium_asperum___CBS_140.21
TACACCTTTGCCTCGACACTCTCCCATTTGCGGCGAACCAACACGCCTATCGGCCGCGACGGCAAGATTGCCAAACCCCGGCAGCTCCACAACACCCATTGGGGCCTGGTCTGCCCTGCAGAGACTCCTGAAGGTCAGGCTTGTGGTCTCGTCAAGAATCTGTCCTTGATGTGCTACGTCAGCGTGGGCACGCCCGCGGACCCCGTCGTAGAGTTCATGATTGCCAGGAATATGGAAGTTCTCGAAGAGTACGAGCCACTCCGGTATCCCAATGCCACCAAGGTGTTCGTCAATGGTACCTGGGTCGGTGTTCATCAAGATCCGAAGCACCTGGTCTCGTTGGTCCAAGGTCTGCGGAGAAAGAATGTCATCTCGTTCGAGGTCTCGCTGGTCCGCGACATCCGTGACCGCGAGTTCAAGATCTTCTCGGATGCGGGGCGAGTCATGAGGCCACTTTACACGGTGGAACAGGAGGACAATGGCGACCATGGCGCTGAGAAGGGCCAGCTTATCCTCAACAAGGACCACATTCAAAAACTCGAGGCGGACAAGGAGCTGGGGAAGTTCCACCCCGACTATTGGGGCTGGCAAGGGCTTTTGAGGTCAGGTGCCATTGAGTACCTGGATGCTGAGGAGGAAGAGACAGTCATGATTTGCATGACGCCCGAGGACCTCGACATGTACCGCCTGACCAAGATGGGTTTTGAGGTGGATGACACCTCTGGTGTCGGCAATAACCGGATTAGGACCAAGATGAATCCGACAACTCATGTGTACACACATTGTGAGATCCACCCCAGCATGCTGCTCGGCATCTGCGCGAGCATCATTCCATTCCCCGATCACAACCAGACGCGTC----GGG----GAAATGGACTGACAA-CAAG----C----------CTCCCAGGGTAACCAAATTGGTGCCGCCTTCTGGTATGTTTTG------------------ACC--TCCAAGATCAAGAATCA-----TCGTGTC--AAAGATAT-CC-AATACTGACTC-TTCGTGTAGGCAGACCATCTCCGGCGAGCACGGCCTCGACGCTAATGGCGTGTATGTCACTGTCGACGGCT--TCC-C---AT-CGCT--TAA---CGCC---TCGCTCACCG------CTGTGATAGGTACAATGGAACTTCCGAGATCCAACTCGAGCGCATGAACGTCTACTTCAACGAGGTGAGTCGGACCAAATACACATCTAT---------------------CTGACAGC-CGAACCACTGTGTTTGCTGACCACGCATC----------------TGCTGCAGGCTTCCGGCAACAAGTATGTCCCTCGTGCCGTCCTGGTCGACTTGGAGCCCGGCACCATGGACGCCGTCCGCGCCGGTCCCTTCGGCCAGCTCTTCCGCCCTGACAACTTATTAAAGAGTTGCAAAACTCCC-AAACCATTGTGAACA-TACCTT--CAACGTTGCTTCGGCGGGTT-GGCCCCGGTCT---------CCGGGG----T-CCCCGGCCCTAC-TC--------GGGCGCCCGCCGGAGGT--ATC---TAACT-CTTGA-ACTTTTATGGCCTCTCTGAGTCTT-TGTACTTAATAAGTCAAAACTTTCAACAACGGATCTCTTGGTTCTGGCATCGATGAAGAACGCAGCGAAATGCGATAAGTAATGTGAATTGCAGAATTCAGTGAATCATCGAATCTTTGAACGCACATTGCGCCCGCCAGTATTCTGGCGGGCATGCCTGTTCGAGCGTCATTTCAACCATCAAG-CCCCCGGCTTGTGTTGGGGACCTGCGGCTGCCGCAGGCCCTGAAAACCAGTGGCGGGCTCGCTAGTCACTCCGAGCGTAGTAA--T--ACATCTCGCTCAGGGCGTGCTGCGGG-TTCCGGCCGTTAAAAAGCCTTA------TTTACCCAAGGTTGACCTCGGATCAGGTAGGAAGACCCGCTGAACTTAAGCATATCA
>Trichocladium_asperum___CBS_157.22
TACACCTTTGCCTCGACACTCTCCCATTTGCGGCGAACCAACACGCCTATCGGCCGCGACGGCAAGATTGCCAAACCCCGGCAGCTCCACAACACCCATTGGGGCCTGGTCTGCCCTGCAGAGACTCCTGAAGGTCAGGCTTGCGGTCTCGTCAAGAATCTGTCCTTGATGTGCTACGTCAGCGTGGGCACGCCCGCGGACCCCGTCGTAGAGTTCATGATTGCCAGGAATATGGAAGTTCTCGAAGAGTACGAGCCGCTCCGGTATCCCAATGCCACCAAGGTGTTCGTCAATGGTACCTGGGTCGGTGTTCATCAAGATCCGAAGCACCTGGTATCGTTGGTTCAAGGTCTGCGGAGAAAGAACGTCATCTCGTTCGAGGTCTCGCTGGTCCGCGACATCCGTGACCGCGAGTTCAAGATCTTCTCGGATGCGGGGCGAGTCATGAGGCCACTTTACACGGTGGAACAGGAGGACAATGGCGACCATGGCGCTGAGAAGGGCCAGCTTATCCTCAACAAGGACCACATTCAAAAACTCGAGGCGGACAAGGAGCTGGGGAAGTTCCACCCCGACTACTGGGGCTGGCAAGGGCTTTTGAGGTCAGGTGCCATTGAGTACCTAGATGCTGAGGAGGAAGAGACAGTCATGATTTGCATGACGCCCGAGGACCTCGACATGTACCGCCTGACCAAGATGGGCTTTGAGGTGGACGACACCTCTGGTGTCGGCAATAACCGGATTAGGACCAAGATGAATCCGACAACTCATGTGTACACACATTGTGAGATCCACCCCAGCATGCTTCTCGGCATCTGCGCGAGCATCATTCCTTTCCCCGATCACAACCAGACGCGTC----GGG----GAAATGGACTGACGA-CAAG----C----------CTCCCAGGGTAACCAAATTGGTGCCGCCTTCTGGTATGTTTTG------------------ACC--TCCAAGATCAAGAATCA-----TCGTGTC--AAAGATAT-CC-AATACTGACTC-TTCGTGTAGGCAGACCATCTCCGGCGAGCACGGCCTCGACGCTAATGGCGTGTATGTCACTGTCGACGGCT--TCC-C---AT-CGCT--TAA---CGCC---TCGCTCACCG------CTGTGATAGGTACAATGGAACTTCCGAGATCCAACTCGAGCGCATGAACGTCTACTTCAACGAGGTGAGTCGGACCAAATACACATCTAT---------------------CTGACAGC-CGAACCACTGTGTTTGCTGACCACGCATC----------------TGCTGCAGGCTTCCGGCAACAAGTATGTCCCTCGTGCCGTCCTGGTCGACTTGGAGCCCGGCACCATGGACGCCGTCCGCGCCGGTCCCTTCGGCCAGCTCTTCCGCCCTGACAACTTATTAAAGAGTTGCAAAACTCCC-AAACCATTGTGAACA-TACCTT--CAACGTTGCTTCGGCGGGTT-GGCCCCGGTCT---------CCGGGG----T-CCCCGGCCCTAC-TC--------GGGCGCCCGCCGGAGGT--ATC---TAACT-CTTGA-ACTTTTATGGCCTCTCTGAGTCTT-TGTACTTAATAAGTCAAAACTTTCAACAACGGATCTCTTGGTTCTGGCATCGATGAAGAACGCAGCGAAATGCGATAAGTAATGTGAATTGCAGAATTCAGTGAATCATCGAATCTTTGAACGCACATTGCGCCCGCCAGTATTCTGGCGGGCATGCCTGTTCGAGCGTCATTTCAACCATCAAG-CCCCCGGCTTGTGTTGGGGACCTGCGGCTGCCGCAGGCCCTGAAAACCAGTGGCGGGCTCGCTAGTCACTCCGAGCGTAGTAA--T--ACATCTCGCTCAGGGCGTGCTGCGGG-TTCCGGCCGTTAAAAAGCCTTA------TTTACCCAAGGTTGACCTCGGATCAGGTAGGAAGACCCGCTGAACTTAAGCATATCA
>Trichocladium_asperum___CBS_903.85 eT
TACACCTTTGCCTCGACACTCTCCCATTTGCGGCGAACCAACACGCCTATCGGCCGCGACGGCAAGATTGCCAAACCCCGGCAGCTCCACAACACCCATTGGGGCCTGGTCTGCCCTGCAGAGACTCCTGAAGGTCAGGCTTGCGGTCTCGTCAAGAATCTGTCCTTGATGTGCTACGTCAGCGTGGGCACGCCCGCGGACCCCGTCGTAGAGTTCATGATTGCCAGGAATATGGAAGTTCTCGAAGAGTACGAGCCGCTCCGGTATCCCAATGCCACCAAGGTGTTCGTCAATGGTACCTGGGTCGGTGTTCATCAAGATCCGAAGCACCTGGTATCGTTGGTTCAAGGTCTGCGGAGAAAGAACGTCATCTCGTTCGAGGTCTCGCTGGTCCGCGACATCCGTGACCGCGAGTTCAAGATCTTCTCGGATGCGGGGCGAGTCATGAGGCCACTTTACACGGTGGAACAGGAGGACAATGGCGACCATGGCGCTGAGAAGGGCCAGCTTATCCTCAACAAGGACCACATTCAAAAACTCGAGGCGGACAAGGAGCTGGGGAAGTTCCACCCCGACTACTGGGGCTGGCAAGGGCTTTTGAGGTCAGGTGCCATTGAGTACCTGGATGCTGAGGAGGAAGAGACAGTCATGATTTGCATGACGCCCGAGGACCTCGACATGTACCGCCTGACCAAGATGGGCTTTGAGGTGGACGACACCTCTGGTGTCGGCAATAACCGGATTAGGACCAAGATGAATCCGACAACTCATGTGTACACACATTGTGAGATCCACCCCAGCATGCTTCTCGGCATCTGCGCGAGCATCATTCCTTTCCCCGATCACAACCAGACGCGTC----GGG----GAAATGGACTGACAA-CAAG----C----------CTCCCAGGGTAACCAAATTGGTGCCGCCTTCTGGTATGTTTTG------------------ACC--TCCAAGATCAAGAATCA-----TCGTGTC--AAAGATAT-CC-AATACTGACTC-TTCGTGTAGGCAGACCATCTCCGGCGAGCACGGCCTCGACGCTAATGGCGTGTATGTCACTGTCGACGGCT--TCC-C---AT-CGCT--TAA---CGCC---TCGCTCACCG------CTGTGATAGGTACAATGGAACTTCCGAGATCCAACTCGAGCGCATGAACGTCTACTTCAACGAGGTGAGTCGGACCAAATACACATCTAT---------------------CTGACAGC-CGAACCACTGTGTTTGCTGACCACGCATC----------------TGCTGCAGGCTTCCGGCAACAAGTATGTCCCTCGTGCCGTCCTGGTCGACTTGGAGCCCGGCACCATGGACGCCGTCCGCGCCGGTCCCTTCGGCCAGCTCTTCCGCCCTGACAACTTATTAAAGAGTTGCAAAACTCCC-AAACCATTGTGAACA-TACCTT--CAACGTTGCTTCGGCGGGTT-GGCCCCGGTCT---------CCGGGG----T-CCCCGGCCCTAC-TC--------GGGCGCCCGCCGGAGGT--ATC---TAACT-CTTGA-ACTTTTATGGCCTCTCTGAGTCTT-TGTACTTAATAAGTCAAAACTTTCAACAACGGATCTCTTGGTTCTGGCATCGATGAAGAACGCAGCGAAATGCGATAAGTAATGTGAATTGCAGAATTCAGTGAATCATCGAATCTTTGAACGCACATTGCGCCCGCCAGTATTCTGGCGGGCATGCCTGTTCGAGCGTCATTTCAACCATCAAG-CCCCCGGCTTGTGTTGGGGACCTGCGGCTGCCGCAGGCCCTGAAAACCAGTGGCGGGCTCGCTAGTCACTCCGAGCGTAGTAA--T--ACATCTCGCTCAGGGCGTGCTGCGGG-TTCCGGCCGTTAAAAAGCCTTA------TTTACCCAAGGTTGACCTCGGATCAGGTAGGAAGACCCGCTGAACTTAAGCATATCA
>Trichocladium_beniowskiae___CBS_757.74 T
TACACTTTTGCCTCGACACTGTCGCATTTGAGGCGGACCAACACCCCCATCGGCCGTGACGGCAAGCTCGCCAAGCCCCGTCAGCTTCACAACACCCACTGGGGACTCGTGTGCCCTGCCGAGACGCCCGAAGGACAGGCTTGCGGTCTCGTCAAGAATCTGTCCCTGATGTGCTACGTCAGCGTGGGTACGCCTGCGGACCCCATTGTCGAGTTCATGATCGCCAGAAACATGGAAGTGCTCGAAGAATACGAGCCGCTGCGGTATCCCAACGCCACCAAGGTCTTCGTCAACGGTACCTGGGTCGGTGTCCATCAGGACCCGAAGCACTTGGTCTCGCTGGTCCAGGGCCTGCGGAGAAAGAACGTCATCTCGTTTGAGGTTTCGCTGGTTAGAGACATTCGCGACCGCGAGTTCAAGATTTTCTCCGATGCCGGGCGTGTCATGCGGCCGCTCTTCACGGTCGAACAAGAGGAGAACAGCGATAGCGGCGTCGAGAAGGGCCAGCTGATCCTCAACAAGGACCACATTCAGCGGTTGGAGGCGGACAAGGAGCTCGGAAAATACCACCCCGACTACTGGGGCTGGCAGGGCCTGCTGCGGTCAGGCGCCATCGAGTACTTGGATGCCGAGGAGGAAGAGACAGTCATGATTTGCATGACGCCCGAGGACCTCGACATGTACCGCCTCACCAAGATGGGCTTCGACGTGGACGACACATCTGGTCAAGGCAATAACCGGATCAGGACGAAGATGAACCCGACCACGCACATGTACACGCATTGCGAGATCCACCCCAGCATGCTGCTCGGTATCTGCGCGAGCATCATTCCCTTCCCCGATCACAACCAGACGCGTC----GGG----GAGGTGGACTGACGA-TGAA----C----------CTTCCAGGGTAACCAAATCGGTGCCGCCTTCTGGTATGTT-TG------------------GGC--TCCGCGATCGAGAACCA-----TCATGAC--AAC---------AGTACTGACCC-TCGGTGTAGGCAAACCATCTCCGGCGAGCACGGCCTCGATAGCAACGGCGTGTATGTGCCCATCGACGAC-----CTC---CT-CGCT--TAA---TCCC---GCGCTCACCG------CC-CGATAGGTACAATGGAACTTCTGAGCTCCAGCTCGAGCGCATGAACGTCTACTTCAACGAGGTGAGTCGGGCTGGATATACGATACT---------------------C----------GGTCGGTCTATTTGCTGACGACACAT-------------------CTGCAGGCTTCCGGCAACAAGTATGTTCCTCGTGCCGTCCTCGTCGACTTGGAGCCCGGCACCATGGACGCCGTCCGCGCCGGCCCCTTCGGCCAGCTCTTCCGCCCTGACAACTTATTAAAGAGTTGCAAAACTCCCTAAACCATTGTGAACA-TACCTT--CAACGTTGCTTCGGCGGGTT-GGCTCCGGGTC-------TCCCGGGG-----CCCCCGGCCCTAC-TC--------GGGCGCCCGCCGGAGGT--ATC---TAACT-CTTGACAATTGTATGGCCTCTCTGAGTCTT-TGTACTTAATAAGTCAAAACTTTCAACAACGGATCTCTTGGTTCTGGCATCGATGAAGAACGCAGCGAAATGCGATAAGTAATGTGAATTGCAGAATTCAGTGAATCATCGAATCTTTGAACGCACATTGCGCCCGCCAGTATTCTGGCGGGCATGCCTGTTCGAGCGTCATTTCAACCATCAAG-CCCCCGGCTTGTGTTGGGGACCTGCGGCTGCCGCAGGCCCTGAAAACCAGTGGCGGGCTCGCTAGTCACTCCGAGCGTAGTAA--T--ACATCTCGCTCAGGGCGTGCTGCGGG-TTCCGGCCGTTAAAAAGCCTTA------TTTACCCAAGGTTGACCTCGGATCAGGTAGGAAGACCCGCTGAACTTAAGCATATCA
>Trichocladium_crispatum___CBS_149.58
TACACTTTTGCATCGACACTGTCCCATTTGAGGCGAACCAACACGCCCATCGGGCGCGACGGCAAGCTTGCGAAACCCCGACAGCTTCACAACACCCATTGGGGTCTGGTGTGCCCTGCCGAGACTCCCGAAGGACAGGCTTGCGGTCTCGTCAAGAATTTGTCCCTGATGTGCTACGTCAGTGTGGGCACGCCCGCTGATCCCGTAGTCGAGTTCATGATCGCCAGAAACATGGAGGTCCTCGAGGAATACGAGCCGCTCCGCTATCCCAATGCCACCAAGGTGTTTGTCAACGGTACCTGGGTCGGTGTCCATCAGGATCCCAAGCACTTGGTTTCGCTGGTCCAGGGCCTGCGGAGAAAGAATGTCATCTCGTTCGAGGTCTCGCTGGTCCGCGACATCCGTGACCGCGAGTTCAAGATCTTCTCGGATGCGGGGCGAGTCATGAGGCCCCTATTTACGGTAGAGCAGGAGGATAATGGCGAGCACGGTGCTGAAAAGGGCCAACTGATCCTCAACAAAGACCACATCCAACGGCTGGAGGCCGATAAGGAGGTGGGGAAGTACCACCCCGACTACTGGGGCTGGCAAGGCCTGTTGAGGTCAGGTGCCATTGAGTACCTGGATGCCGAGGAGGAAGAGACAGTCATGATCTGCATGACGCCCGAGGACCTCGACATGTACCGTCTTAGCAAGATGGGCTTCGATGTCGACGACACCTCTGGTGTTGGCAACAACCGGATCAGGACCAAGATGAATCCGACAACTCACGTGTACACGCATTGTGAGATCCACCCCAGCATGCTGCTCGGCATCTGCGCGAGCATCATTCCATTCCCTGATCACAACCAGACGCGTC----GGG----GAAGTGGACTGACGG-CAAG----C----------TTCCCAGGGTAACCAAATCGGTGCCGCCTTCTGGTATGTT-TG------------------ACC--TCCAACATGAGGAATTA-----TCGTGTT--GAAGGTGG-TT-GATACTAACTC-TCTGTGTAGGCAGACCATTTCCGGCGAGCACGGTCTCGACGCTAGTGGCGTGTATGTTGCTATCGACAGCT--CCC-C---AT-CGGT--TAA---TCCC---TCGCTCACCG------CTGCGATAGGTACAATGGCACCTCCGAGATTCAGCTCGAGCGCATGAATGTCTACTTTAACGAGGTAAGTCGGGCGAGCTTCAGACCTTT---------------------C---TAAT-CGAGTCGCCAGCTTTGCTGACCACGAACC----------------TTCTTCAGGCCTCCGGCAACAAGTATGTTCCTCGTGCCGTCCTCGTCGACTTGGAGCCCGGCACCATGGACGCCGTTCGCGCCGGTCCCTTCGGCCAGCTCTTCCGCCCTGACAACTTATTAAAGAGTTGCAAAACTCCC-AAACCATTGTGAACA-TACCTT--CAACGTTGCTTCGGCGGGTT-GGCCCCGGTCT---------CCGGGG----T-CCCCGGCCCTA--AC--------GGGCGCCCGCCGGAGGT--ACC---TAACT-CTTGA-ACTTTTATGGCCTCTCTGAGTCTT-TGTACTTAATAAGTCAAAACTTTCAACAACGGATCTCTTGGTTCTGGCATCGATGAAGAACGCAGCGAAATGCGATAAGTAATGTGAATTGCAGAATTCAGTGAATCATCGAATCTTTGAACGCACATTGCGCCCGCCAGTATTCTGGCGGGCATGCCTGTTCGAGCGTCATTTCAACCATCAAG-CCCCCGGCTTGTGTTGGGGACCTGCGGCTGCCGCAGGCCCTGAAAACCAGTGGCGGGCTCGCTAGTCACTCCGAGCGTAGTAA--T--ACATCTCGCTCAGGGCGTGCTGCGGG-TTCCGGCCGTT-AAAAGCCTTA------TTTACCCAAGGTTGACCTCGGATCAGGTAGGAAGACCCGCTGAACTTAAGCATATCA
>Trichocladium_crispatum___CBS_693.71
TACACTTTTGCATCGACACTGTCCCATTTGAGGCGAACCAACACGCCCATCGGGCGCGACGGCAAGCTTGCGAAACCCCGACAGCTTCACAACACCCATTGGGGTCTGGTGTGCCCTGCCGAGACTCCCGAAGGACAGGCTTGCGGTCTCGTCAAGAATTTGTCCCTGATGTGCTACGTCAGTGTGGGCACGCCCGCTGATCCCGTAGTCGAGTTCATGATCGCCAGAAACATGGAGGTCCTCGAGGAATACGAGCCGCTCCGGTATCCCAATGCCACCAAGGTGTTTGTCAACGGTACCTGGGTCGGTGTCCATCAGGATCCCAAGCACTTGGTTTCGCTGGTCCAGGGCCTGCGGAGAAAGAATGTCATCTCGTTCGAGGTCTCGCTGGTCCGCGACATCCGTGACCGCGAGTTCAAGATCTTCTCGGATGCGGGGCGAGTCATGAGGCCCCTATTTACGGTAGAGCAGGAGGATAATGGCGAGCACGGTGCTGAAAAGGGCCAACTGATCCTCAACAAAGACCACATCCAACGGCTGGAGGCGGATAAGGAGGTGGGGAAGTACCACCCCGACTACTGGGGCTGGCAAGGCCTGTTGAGGTCAGGTGCCATTGAGTACCTGGATGCCGAGGAGGAAGAGACAGTCATGATCTGCATGACGCCCGAGGACCTCGACATGTACCGTCTTAGCAAGATGGGCTTCGATGTCGACGACACCTCTGGTGTTGGCAACAACCGGATCAGGACCAAGATGAATCCGACAACTCACGTGTACACGCATTGTGAGATCCACCCCAGCATGCTGCTCGGCATCTGCGCGAGCATCATTCCATTCCCTGATCACAACCAGACGCGTC----GGG----GAAGTGGACTGACGG-CAAG----C----------TTCCCAGGGTAACCAAATCGGTGCCGCCTTCTGGTATGTT-TG------------------ACC--TCCAACATGAGGAATTA-----TCGTGTT--GAAGGTGG-TT-GATACTAACTC-TCTGTGTAGGCAGACCATTTCCGGCGAGCACGGTCTCGACGCTAGTGGCGTGTATGTTGCTATCGACAGCT--CCC-C---AT-CGGT--TAA---TCCC---TCGCTCACCG------CTGCGATAGGTACAATGGCACCTCCGAGATTCAGCTCGAGCGCATGAATGTCTACTTTAACGAGGTAAGTCGGGCGAGCTTCAGACCTTT---------------------C---TAAT-CGAGTCGCCAGCTTTGCTGACCACGAACC----------------TTCTTCAGGCCTCCGGCAACAAGTATGTTCCTCGTGCCGTCCTCGTCGACTTGGAGCCCGGCACCATGGACGCCGTTCGCGCCGGTCCCTTCGGCCAGCTCTTCCGCCCTGACAACTTATTAAAGAGTTGCAAAACTCCC-AAACCATTGTGAACA-TACCTT--CAACGTTGCTTCGGCGGGTT-GGCCCCGGTCT---------CCGGGG----T-CCCCGGCCCTA--AC--------GGGCGCCCGCCGGAGGT--ACC---TAACT-CTTGA-ACTTTTATGGCCTCTCTGAGTCTT-TGTACTTAATAAGTCAAAACTTTCAACAACGGATCTCTTGGTTCTGGCATCGATGAAGAACGCAGCGAAATGCGATAAGTAATGTGAATTGCAGAATTCAGTGAATCATCGAATCTTTGAACGCACATTGCGCCCGCCAGTATTCTGGCGGGCATGCCTGTTCGAGCGTCATTTCAACCATCAAG-CCCCCGGCTTGTGTTGGGGACCTGCGGCTGCCGCAGGCCCTGAAAACCAGTGGCGGGCTCGCTAGTCACTCCGAGCGTAGTAA--T--ACATCTCGCTCAGGGCGTGCTGCGGG-TTCCGGCCGTT-AAAAGCCTTA------TTTACCCAAGGTTGACCTCGGATCAGGTAGGAAGACCCGCTGAACTTAAGCATATCA
>Trichocladium_gilmaniellae___CBS_388.75 T
TACACTTTTGCCTCGACACTCTCCCATTTGCGGCGAACCAACACGCCTATCGGCCGTGACGGCAAGATTGCCAAACCCCGACAGCTCCACAACACCCATTGGGGCCTGGTGTGCCCTGCAGAGACACCCGAAGGTCAGGCTTGCGGTCTCGTCAAGAACCTGTCCTTGATGTGCTACGTCAGCGTGGGTACGCCCGCGGATCCCGTAGTAGAGTTCATGATTGCCAGGAATATGGAAGTTCTCGAAGAGTACGAGCCGCTCCGGTATCCCAATGCCACCAAGGTGTTTGTCAATGGTACTTGGGTTGGTGTTCATCAAGATCCGAAGCATCTGGTCTCGTTGGTCCAGGGTCTGCGGAGAAAGAACGTCATCTCGTTCGAGGTCTCACTGGTTCGCGATATCCGTGACCGCGAATTCAAGATCTTCTCGGACGCGGGGCGAGTGATGAGGCCACTCTACACGGTGGAACAGGAGGATAACGGCGACCACGGCGCTGAGAAGGGTCAGCTTATCCTCAACAAGGATCACATCCAAAAGCTCGAGGCGGATAAGGAGCTGGGCAAGTTCCATCCCGACTACTGGGGCTGGCAAGGGCTCTTGAGGTCAGGTGCTATCGAGTACCTGGATGCCGAGGAGGAAGAGACCGTGATGATTTGCATGACGCCCGAGGACCTGGACATGTACCGCCTGAGCAAGATGGGCTTCGAAGTGGACGACACCTCTGGTGTCGGCAATAACCGGATCAGGACCAAGATGAATCCGACAACTCACGTGTATACACATTGTGAGATCCACCCCAGCATGCTGCTCGGCATCTGCGCGAGCATCATTCCTTTCCCCGATCACAACCAG---------------------ATGGACTAACGA-TAAG----C----------TTCCCAGGGTAACCAAATTGGTGCCGCTTTCTGGTATGTTCTG------------------ACC--TCCAAGATCAAGAATCA----TTCGTGTCA-AAAGATAA-TC-AATACTGACTG-TTTGTGTAGGCAGACCATCTCCGGCGAGCACGGCCTCGACGCTAATGGCGTGTATGTCACTGTCGACGGCT--CCC-C---AT-CACT--TGACCGCCCC---CCGCTCACCG------CTGCGATAGGTACAATGGAACTTCCGAGATCCAGCTCGAGCGCATGAATGTCTACTTCAATGAGGTGAGTCGGGCCGGATACACATCTAT---------------------CTGACAGC-CGAGCCACTGTGTTTGCTGACCACGCATC----------------TGCTCTAGGCTTCCGGCAACAAGTATGTCCCTCGCGCCGTCCTGGTCGACTTGGAGCCCGGCACCATGGACGCTGTCCGCGCCGGTCCCTTCGGCCAGCTCTTCCGCCCTGACAACTTATTAAAGAGTTGCAAAACTCCC-AAACCATTGTGAACA-TACCTT--CAACGTTGCTTCGGCGGGTT-GGCCCCGGTCT---------CCGGGG----T-CCCCGGCCCTAC-TC--------GGGCGCCCGCCGGAGGT--ATC---TAACT-CTTGA-ACTTTTATGGCCTCTCTGAGTCTT-TGTACTTAATAAGTCAAAACTTTCAACAACGGATCTCTTGGTTCTGGCATCGATGAAGAACGCAGCGAAATGCGATAAGTAATGTGAATTGCAGAATTCAGTGAATCATCGAATCTTTGAACGCACATTGCGCCCGCCAGTATTCTGGCGGGCATGCCTGTTCGAGCGTCATTTCAACCATCAAG-CCCCCGGCTTGTGTTGGGGACCTGCGGCTGCCGCAGGCCCTGAAAACCAGTGGCGGGCTCGCTAGTCACTCCGAGCGTAGTAA--T--ACATCTCGCTCAGGGCGTGCTGCGGG-TTCCGGCCGTTAAAAAGCCTTA------TTTACCCAAGGTTGACCTCGGATCAGGTAGGAAGACCCGCTGAACTTAAGCATATCA
>Trichocladium_griseum___CBS_119.14_NeoT
TACACCTTTGCCTCGACACTCTCCCATTTGCGGCGAACCAACACGCCTATCGGCCGCGACGGCAAGATTGCCAAACCCCGACAGCTCCACAACACCCATTGGGGCCTGGTGTGCCCTGCAGAGACTCCCGAAGGTCAGGCTTGCGGCCTCGTCAAGAACCTGTCGTTGATGTGCTACGTCAGCGTGGGCACGCCCGCGGATCCCGTAGTAGAGTTCATGATTGCCAGGAATATGGAAGTCCTCGAAGAGTACGAACCGCTCCGATATCCCAATGCCACCAAGGTGTTCGTCAATGGTACCTGGGTCGGTGTTCATCAAGATCCGAAGCACCTGGTCTCGTTGGTCCAGGGTCTGCGGAGAAAGAACGTCATCTCGTTCGAGGTCTCGCTGGTCCGCGACATCCGTGACCGCGAGTTCAAGATCTTCTCGGATGCGGGGCGAGTCATGAGGCCACTCTACACGGTGGAACAGGAGGAGAACGGCGACCATGGCGCTGAGAAGGGCCAGCTTATCCTCAACAAGGACCACATCCAAAGGCTCGAGGCGGACAAGGAGCTGGGGAAGTTCCATCCCGACTACTGGGGCTGGCAAGGGCTTTTGAGGTCAGGTGCCATTGAGTACTTGGATGCCGAGGAGGAAGAGACAGTCATGATTTGCATGACGCCCGAGGACCTCGACATGTACCGCCTGAGCAAGATGGGCTTCGAGGTGGACGACACCTCTGGTGTCGGAAATAACCGGATTAGGACCAAGATGAATCCGACAACTCATGTGTACACACATTGTGAGATCCACCCCAGCATGCTGCTCGGCATCTGCGCGAGCATCATTCCATTCCCCGATCACAACCAAACGCGTC----GGG----GAAATGGACTGACGA-TAAG----C----------TTCTCAGGGTAACCAAATTGGTGCCGCCTTCTGGTATGTTTTG------------------ACC--TCCAAGATCAAGAATCA-----TCGTGTC--AAAGACAA-TC-AATACTGACTC-TTCGTGTAGGCAGACCATCTCCGGCGAGCACGGCCTCGACGCTAATGGCGTGTATGTCACTGTCGACGGCT--TCC-C---AT-CGCT--TAA----CCC---TCGCTCACCG------TTGTGATAGGTACAATGGAACTTCCGAGATCCAACTCGAGCGCATGAATGTCTACTTCAACGAGGTGAGTCGGGCCTGATACACATTTAT---------------------CTAACAAC-CGAGCCACTGTGTTTGCTGACCACACATC----------------TGCTGCAGGCTTCCGGCAACAAGTATGTCCCTCGTGCCGTCCTGGTCGACTTGGAGCCCGGCACCATGGATGCCGTCCGCGCCGGTCCCTTCGGCCAGCTCTTCCGCCCTGACAACTTATTAAAGAGTTGCAAAACTCCC-AAACCATTGTGAACA-TACCTT--CAACGTTGCTTCGGCGGGTT-GGCCCCGGTCT---------CCGGGG----T-CCCCGGCCCTAC-TC--------GGGCGCCCGCCGGAGGT--ATC---TAACT-CTTGA-ACTTTTATGGCCTCTCTGAGTCTT-TGTACTTAATAAGTCAAAACTTTCAACAACGGATCTCTTGGTTCTGGCATCGATGAAGAACGCAGCGAAATGCGATAAGTAATGTGAATTGCAGAATTCAGTGAATCATCGAATCTTTGAACGCACATTGCGCCCGCCAGTATTCTGGCGGGCATGCCTGTTCGAGCGTCATTTCAACCATCAAG-CCCCCGGCTTGTGTTGGGGACCTGCGGCTGCCGCAGGCCCTGAAAACCAGTGGCGGGCTCGCTAGTCACTCCGAGCGTAGTAA--T--ACATCTCGCTCAGGGCGTGCTGCGGG-TTCCGGCCGTTAAAAAGCCTTA------TTTACCCAAGGTTGACCTCGGATCAGGTAGGAAGACCCGCTGAACTTAAGCATATCA
>Trichocladium_griseum___CBS_217.34
TACACCTTTGCCTCGACACTCTCCCATTTGCGGCGAACCAACACGCCTATCGGCCGCGACGGCAAGATTGCCAAACCCCGACAGCTCCACAACACCCATTGGGGCCTGGTGTGCCCTGCAGAGACTCCCGAAGGTCAGGCTTGCGGCCTCGTCAAGAACCTGTCGTTGATGTGCTACGTCAGCGTGGGCACGCCCGCGGATCCCGTAGTAGAGTTCATGATTGCCAGGAATATGGAAGTCCTCGAAGAGTACGAACCGCTCCGATATCCCAATGCCACCAAGGTGTTCGTCAATGGTACCTGGGTCGGTGTTCATCAAGATCCGAAGCACCTGGTCTCGTTGGTCCAGGGTCTGCGGAGAAAGAACGTCATCTCGTTCGAGGTCTCGCTGGTCCGCGACATCCGTGACCGCGAGTTCAAGATCTTCTCGGATGCGGGGCGAGTCATGAGGCCACTCTACACGGTGGAACAGGAGGAGAACGGCGACCATGGCGCTGAGAAGGGCCAGCTTATCCTCAACAAGGACCACATCCAAAGGCTCGAGGCGGACAAGGAGCTGGGGAAGTTCCATCCCGACTACTGGGGCTGGCAAGGGCTTTTGAGGTCAGGTGCCATTGAGTACTTGGATGCCGAGGAGGAAGAGACAGTCATGATTTGCATGACGCCCGAGGACCTCGACATGTACCGCCTGAGCAAGATGGGCTTCGAGGTGGACGACACCTCTGGTGTCGGAAATAACCGGATTAGGACCAAGATGAATCCGACAACTCATGTGTACACACATTGTGAGATCCACCCCAGCATGCTGCTCGGCATCTGCGCGAGCATCATTCCATTCCCCGATCACAACCAAACGCGTC----GGG----GAAATGGACTGACTA-TAAG----C----------TTCTCAGGGTAACCAAATTGGTGCCGCCTTCTGGTATGTTTTG------------------ACC--TCCAAGATCAAGAATCA-----TCGTGTC--AAAGACAA-TC-AATACTGACTC-TTCGTGTAGGCAGACCATCTCCGGCGAGCACGGCCTCGACGCTAATGGCGTGTATGTCACTGTCGACGGCT--TCC-C---AT-CGCT--TAA----CCC---TCGCTCACCG------TTGTGATAGGTACAATGGAACTTCCGAGATCCAACTCGAGCGCATGAATGTCTACTTCAACGAGGTGAGTCGGGCCTGATACACATTTAT---------------------CTAACAAC-CGAGCCACTGTGTTTGCTGACCACACATC----------------TGCTGCAGGCTTCCGGCAACAAGTATGTCCCTCGTGCCGTCCTGGTCGACTTGGAGCCCGGCACCATGGATGCCGTCCGCGCCGGTCCCTTCGGCCAGCTCTTCCGCCCTGACAACTTATTAAAGAGTTGCAAAACTCCC-AAACCATTGTGAACA-TACCTT--CAACGTTGCTTCGGCGGGTT-GGCCCCGGTCT---------CCGGGG----T-CCCCGGCCCTAC-TC--------GGGCGCCCGCCGGAGGT--ATC---TAACT-CTTGA-ACTTTTATGGCCTCTCTGAGTCTT-TGTACTTAATAAGTCAAAACTTTCAACAACGGATCTCTTGGTTCTGGCATCGATGAAGAACGCAGCGAAATGCGATAAGTAATGTGAATTGCAGAATTCAGTGAATCATCGAATCTTTGAACGCACATTGCGCCCGCCAGTATTCTGGCGGGCATGCCTGTTCGAGCGTCATTTCAACCATCAAG-CCCCCGGCTTGTGTTGGGGACCTGCGGCTGCCGCAGGCCCTGAAAACCAGTGGCGGGCTCGCTAGTCACTCCGAGCGTAGTAA--T--ACATCTCGCTCAGGGCGTGCTGCGGG-TTCCGGCCGTTAAAAAGCCTTA------TTTACCCAAGGTTGACCTCGGATCAGGTAGGAAGACCCGCTGAACTTAAGCATATCA
>Trichocladium_griseum___CGMCC_3.13888
TACACCTTTGCCTCGACACTCTCCCATTTGCGGCGAACCAACACGCCTATCGGCCGCGACGGCAAGATTGCCAAACCCCGACAGCTCCACAACACCCATTGGGGCCTGGTGTGCCCTGCAGAGACTCCCGAAGGTCAGGCTTGCGGCCTCGTCAAGAACCTGTCGTTGATGTGCTACGTCAGCGTGGGCACGCCCGCGGATCCCGTAGTAGAGTTCATGATTGCCAGGAATATGGAAGTCCTCGAAGAGTACGAACCGCTCCGATATCCCAATGCCACCAAGGTGTTCGTCAATGGTACCTGGGTCGGTGTTCATCAAGATCCGAAGCACCTGGTCTCGTTGGTCCAGGGTCTGCGGAGAAAGAACGTCATCTCGTTCGAGGTCTCGCTGGTCCGCGACATCCGTGACCGCGAGTTCAAGATCTTCTCGGATGCGGGGCGAGTCATGAGGCCACTCTACACGGTGGAACAGGAGGAGAACGGCGACCATGGCGCTGAGAAGGGTCAGCTTATCCTCAACAAGGACCACATCCAAAGGCTCGAGGCGGACAAGGAGCTGGGGAAGTTCCATCCCGACTACTGGGGCTGGCAAGGGCTTTTGAGGTCAGGTGCCATTGAGTACTTGGATGCCGAGGAGGAAGAGACAGTCATGATTTGCATGACGCCCGAGGACCTCGACATGTACCGCCTGAGCAAGATGGGCTTCGAGGTGGACGACACCTCTGGTGTCGGAAATAACCGGATTAGGACCAAGATGAATCCGACAACTCATGTGTACACACATTGTGAGATCCACCCCAGCATGCTGCTCGGCATCTGCGCGAGCATCATTCCATTCCCCGATCACAACCAAACGCGTC----GGG----GAAATGGACTGACGA-TAAG----C----------TTCTCAGGGTAACCAAATTGGTGCCGCCTTCTGGTATGTTTTG------------------ACC--TCCAAGATCAAGAATCA-----TCGTGTC--AAAGACAA-TC-AATACTGACTC-TTCGTGTAGGCAGACCATCTCCGGCGAGCACGGCCTCGACGCTAATGGCGTGTATGTCATTGTCGACGGCT--TCC-C---AT-CGCT--TAA---CCCT---TCGCTCACCG------TTGTGATAGGTACAATGGAACTTCCGAGATCCAACTCGAGCGCATGAATGTCTACTTCAACGAGGTGAGTCGGGCCGGATACACACCTAT---------------------CTGACAGG-CGAGCCACTGTGTTTGCTGACAACGCATC----------------TGCTGCAGGCTTCCGGCAACAAGTATGTCCCTCGTGCCGTCCTGGTCGACTTGGAGCCCGGCACCATGGACGCCGTCCGCGCCGGTCCCTTCGGCCAGCTCTTCCGCCCTGACAACTTATTAAAGAGTTGCAAAACTCCC-AAACCATTGTGAACA-TACCTT--CAACGTTGCTTCGGCGGGTT-GGCCCCGGTCT---------CCGGGG----T-CCCCGGCCCTAC-TC--------GGGCGCCCGCCGGAGGT--ATC---TAACT-CTTGA-ACTTTTATGGCCTCTCTGAGTCTT-TGTACTTAATAAGTCAAAACTTTCAACAACGGATCTCTTGGTTCTGGCATCGATGAAGAACGCAGCGAAATGCGATAAGTAATGTGAATTGCAGAATTCAGTGAATCATCGAATCTTTGAACGCACATTGCGCCCGCCAGTATTCTGGCGGGCATGCCTGTTCGAGCGTCATTTCAACCATCAAG-CCCCCGGCTTGTGTTGGGGACCTGCGGCTGCCGCAGGCCCTGAAAACCAGTGGCGGGCTCGCTAGTCACTCCGAGCGTAGTAA--T--ACATCTCGCTCAGGGCGTGCTGCGGG-TTCCGGCCGTTAAAAAGCCTTA------TTTACCCAAGGTTGACCTCGGATCAGGTAGGAAGACCCGCTGAACTTAAGCATATCA
>Trichocladium_jilongensis___CBS_195.87
TACACCTTTGCCTCGACACTCTCCCATTTGCGGCGAACCAACACGCCTATCGGCCGTGACGGCAAGATTGCCAAACCCCGACAGCTTCACAATACCCATTGGGGCCTGGTGTGCCCTGCAGAGACTCCCGAAGGTCAGGCTTGCGGTCTCGTCAAGAACCTGTCCTTGATGTGCTACGTCAGTGTGGGCACGCCCGCGGATCCCGTAGTAGAGTTCATGATTGCCAGGAATATGGAAGTTCTCGAAGAGTACGAGCCGCTCCGGTATCCCAATGCCACCAAGGTGTTCGTCAATGGCACCTGGGTCGGTGTTCACCAAGATCCGAAGCACCTGGTCTCGTTGGTCCAGGGTCTGCGGAGAAAGAACGTCATCTCGTTCGAGGTCTCGCTGGTCCGCGACATCCGTGACCGCGAGTTCAAGATCTTCTCGGATGCGGGGCGAGTGATGAGGCCACTCTACACGGTGGAACAGGAGGAGAACGGCGACCATGGCGCTGAGAAGGGCCAGCTGATCCTCAACAAGGACCACATCCAAAGGCTCGAGGCGGATAAGGAGCTGGGGAAGTTCCATCCCGACTACTGGGGCTGGCAAGGGCTTTTGAGGTCAGGTGCCATTGAGTACCTGGATGCCGAGGAGGAAGAGACGGTCATGATTTGCATGACGCCCGAGGACCTCGACATGTACCGCCTGAGCAAGATGGGCTTCGAGGTGGACGACACCTCTGGTGTTGGCAATAACCGGATCAGGACCAAGATGAATCCGACAACTCACGTGTACACACATTGTGAGATCCACCCCAGCATGCTGCTCGGCATCTGCGCGAGCATCATTCCATTCCCCGACCACAACCAGACGCGTG----GGG----GAGATAGACTGACGA-CAAG----C----------CTCCCAGGGTAACCAAATTGGTGCCGCCTTCTGGTATGTTTTG------------------ACC--TCCAAGATCAAGAATCA-----CCGTGTC--AAAGATAA-TC-AATACTGACTC-TTCGTATAGGCAGACCATCTCCGGCGAGCACGGCCTCGACGCTAATGGCGTGTATGTCACTGTCGACGGCT--TCC-C---GT-CGCT--TAA---CCCC---TCGCTCACCG------CTGCGATAGGTACAATGGAACTTCCGAGATCCAGCTCGAGCGCATGAATGTCTACTTCAACGAGGTGAGTCGGGCCGGATACACATCTAT---------------------CTGACAGT-CAGGCCACTGTGTTTGCTGACCACGCATC----------------TGCTGCAGGCTTCCGGCAACAAGTATGTTCCTCGTGCGGTCCTGGTCGACTTGGAGCCCGGCACCATGGACGCCGTCCGCGCCGGTCCCTTCGGCCAGCTCTTCCGCCCTGACAACTTATTAAAGAGTTGCAAAACTCCC-AAACCATTGTGAACA-TACCTT--CAACGTTGCTTCGGCGGGTT-GGCCCCGGTCT---------CCGGGG----TCCCCCGGCCCTAC-TC--------GGGCGCCCGCCGGAGGT--ATC---TAACT-CTTGA-ACTTTTATGGCCTCTCTGAGTCTT-TGTACTTAATAAGTCAAAACTTTCAACAACGGATCTCTTGGTTCTGGCATCGATGAAGAACGCAGCGAAATGCGATAAGTAATGTGAATTGCAGAATTCAGTGAATCATCGAATCTTTGAACGCACATTGCGCCCGCCAGTATTCTGGCGGGCATGCCTGTTCGAGCGTCATTTCAACCATCAAG-CCCCCGGCTTGTGTTGGGGACCTGCGGCTGCCGCAGGCCCTGAAAACCAGTGGCGGGCTCGCTAGTCACTCCGAGCGTAGTAA--T--ACATCTCGCTCAGGGCGTGCTGCGGG-TTCCGGCCGTTAAAAAGCCTTA------TTTACCCAAGGTTGACCTCGGATCAGGTAGGAAGACCCGCTGAACTTAAGCATATCA
>Trichocladium_jilongensis___HSAUPII07_1485 T
TACACCTTTGCCTCGACACTCTCCCATTTGCGGCGAACCAACACGCCTATCGGCCGTGACGGCAAGATTGCCAAACCCCGACAGCTTCACAATACCCATTGGGGCCTGGTGTGCCCTGCAGAGACTCCCGAAGGTCAGGCTTGCGGTCTCGTCAAGAACCTGTCCTTGATGTGCTACGTCAGTGTGGGCACGCCCGCGGATCCCGTAGTAGAGTTCATGATTGCCAGGAATATGGAAGTTCTCGAAGAGTACGAGCCGCTCCGGTATCCCAATGCCACCAAGGTGTTCGTCAATGGCACCTGGGTCGGTGTTCACCAAGATCCGAAGCACCTGGTCTCGTTGGTCCAGGGTCTGCGGAGAAAGAACGTCATCTCGTTCGAGGTCTCGCTGGTCCGCGACATCCGTGACCGCGAGTTCAAGATCTTCTCGGATGCGGGGCGAGTGATGAGGCCACTCTACACGGTGGAACAGGAGGAGAACGGCGACCATGGCGCTGAGAAGGGCCAGCTGATCCTCAACAAGGACCACATCCAAAGGCTCGAGGCGGATAAGGAGCTGGGGAAGTTCCATCCCGACTACTGGGGCTGGCAAGGGCTTTTGAGGTCAGGTGCCATTGAGTACCTGGATGCCGAGGAGGAAGAGACGGTCATGATTTGCATGACGCCCGAGGACCTCGACATGTACCGCCTGAGCAAGATGGGCTTCGAGGTGGACGACACCTCTGGTGTTGGCAATAACCGGATCAGGACCAAGATGAATCCGACAACTCACGTGTACACACATTGTGAGATCCACCCCAGCATGCTGCTCGGCATCTGCGCGAGCATCATTCCATTCCCCGACCACAACCAGACGCGTG----GGG----GAAATAGACTGACGA-CAAG----C----------CTCCCAGGGTAACCAAATTGGTGCCGCCTTCTGGTATGTTTTG------------------ACC--TCCAAGATCAAGAATCA-----CCGTGTC--AAAGATAA-TC-AATACTGACTC-TTCGTATAGGCAGACCATCTCCGGCGAGCACGGCCTCGACGCTAATGGCGTGTATGTCACTGTCGACGGCT--TCC-C---AT-CGCT--TAA---CCCC---TCGCTCACCG------CTGCGATAGGTACAATGGAACTTCCGAGATCCAGCTCGAGCGCATGAATGTCTACTTCAACGAGGTGAGTCGGGCCGGATACACATCTAT---------------------CTGACAGT-CAGGCCACTGTGTTTGCTGACCACGCATC----------------TGCTGCAGGCTTCCGGCAACAAGTATGTTCCTCGTGCGGTCTTGGTCGACTTGGAGCCCGGCACCATGGACGCCGTCCGCGCCGGTCCCTTCGGCCAGCTCTTCCGCCCTGACAACTTATTAAAGAGTTGCAAAACTCCC-AAACCATTGTGAACA-TACCTT--CAACGTTGCTTCGGCGGGTT-GGCCCCGGTCT---------CCGGGG----T-CCCCGGCCCTAC-TC--------GGGCGCCCGCCGGAGGT--ATC---TAACT-CTTGA-ACTTTTATGGCCTCTCTGAGTCTT-TGTACTTAATAAGTCAAAACTTTCAACAACGGATCTCTTGGTTCTGGCATCGATGAAGAACGCAGCGAAATGCGATAAGTAATGTGAATTGCAGAATTCAGTGAATCATCGAATCTTTGAACGCACATTGCGCCCGCCAGTATTCTGGCGGGCATGCCTGTTCGAGCGTCATTTCAACCATCAAG-CCCCCGGCTTGTGTTGGGGACCTGCGGCTGCCGCAGGCCCTGAAAACCAGTGGCGGGCTCGCTAGTCACTCCGAGCGTAGTAA--T--ACATCTCGCTCAGGGCGTGCTGCGGG-TTCCGGCCGTTAAAAAGCCTTA------TTTACCCAAGGTTGACCTCGGATCAGGTAGGAAGACCCGCTGAACTTAAGCATATCA
>Trichocladium_nigrospermum___CBS_103.36
TACACCTTTGCCTCGACACTCTCCCATTTGCGGCGAACCAACACGCCTATCGGCCGCGACGGCAAGATTGCCAAGCCCCGGCAGCTCCACAACACCCATTGGGGCCTGGTTTGCCCTGCAGAGACTCCTGAAGGGCAGGCTTGCGGTCTCGTCAAGAACCTGTCCTTGATGTGCTACGTCAGCGTGGGTACGCCCGCGGACCCCGTCGTGGAGTTCATGATTGCCAGGAATATGGAAGTTCTCGAAGAGTACGAGCCGCTCCGGTATCCCAATGCCACCAAGGTGTTTGTCAATGGTACCTGGGTCGGTGTTCATCAAGATCCGAAGCACCTGGTCTCGTTGGTCCAAGGTCTGCGGAGAAAGAACGTCATCTCGTTCGAGGTCTCGCTGGTCCGCGACATCCGCGACCGCGAGTTCAAGATCTTCTCGGATGCGGGGCGAGTGATGAGGCCACTCTACACGGTGGAACAGGAAGAAAACGGCGACCATGGCGCTGAGAAGGGCCAGCTTATTCTCAACAAGGAGCACATCCAAAAGCTCGAGGCGGACAAGGAACTGGGGAAGTTCCATCCCGACTACTGGGGCTGGCAAGGGCTTTTGAGGTCAGGTGCCATTGAGTACCTGGATGCCGAGGAGGAAGAGACAGTCATGATTTGCATGACGCCCGAGGACCTCGACATGTACCGCCTGAGCAAGATGGGCTTCGAGGTGGACGACACGTCTGGTGTCGGCAATAACCGGATCAGGACCAAGATGAATCCGACAACTCATGTGTACACACATTGTGAGATCCACCCCAGCATGCTGCTCGGCATCTGCGCGAGCATCATTCCATTCCCCGATCACAATCAGACGCGTC----GGG----GAAATGGACTGACGA-CAAG----C----------TTCTCAGGGTAACCAAATCGGTGCCGCCTTCTGGTATGTTTTT------------------GCCCTCCCAAGATTAAGAACCA-----TCGTGTC--AAAGATAA-TC-AATACTGACTC-TTCGTGTAGGCAGACCATCTCCGGCGAGCACGGCCTCGACGCTAATGGCGTGTATGTCACCGTCGACAACT--TCCAC---AT-CGCT--TAA---CCCC---TCGCTCACCG------CTCTGACAGGTACAATGGAACTTCCGAGATCCAACTTGAGCGCATGAATGTCTACTTCAACGAGGTAAGTCGGGCCGGATACACATCTCT---------------------CTGACAGC-GGAGCCACTGTGTTTGCTAACCACGCATC----------------TGCTGTAGGCTTCCGGCAACAAGTATGTCCCTCGTGCCGTCCTGGTCGACTTGGAGCCCGGCACCATGGACGCCGTCCGCGCCGGTCCCTTCGGCCAGCTCTTCCGCCCTGACAACTTATTAAAGAGTTGCAAAACTCCC-AAACCATTGTGAACA-TACCTT--CAACGTTGCTTCGGCGGGTT-GGCCCCGGTCT---------CCGGGG----T-CCCCGGCCCTAC-TC--------GGGCGCCCGCCGGAGGT--ATC---TAACT-CTTGA-ACTTTTACGGCCTCTCTGAGTCTT-TGTACTTAATAAGTCAAAACTTTCAACAACGGATCTCTTGGTTCTGGCATCGATGAAGAACGCAGCGAAATGCGATAAGTAATGTGAATTGCAGAATTCAGTGAATCATCGAATCTTTGAACGCACATTGCGCCCGCCAGTATTCTGGCGGGCATGCCTGTTCGAGCGTCATTTCAACCATCAAG-CCCCCGGCTTGTGTTGGGGACCTGCGGCTGCCGCAGGCCCTGAAAACCAGTGGCGGGCTCGCTAGTCACTCCGAGCGTAGTAA--T--ACATCTCGCTCAGGGCGTGCTGCGGG-TTCCGGCCGTTAAAAACCCTTA------TTTACCCAAGGTTGACCTCGGATCAGGTAGGAAGACCCGCTGAACTTAAGCATATCA
>Trichocladium_seminis-citrulli___CBS_143.58 T
TACACTTTTGCCTCGACACTGTCACATTTGAGGCGGACCAACACGCCCATCGGTCGTGACGGCAAGCTCGCCAAACCCCGCCAGCTTCACAACACCCACTGGGGCCTTGTGTGCCCTGCCGAGACTCCCGAAGGACAGGCTTGCGGTCTCGTCAAGAATCTGTCCCTGATGTGCTACGTCAGCGTGGGTACGCCCGCGGATCCCATTATCGAGTTCATGATCGCCAGAAACATGGAAGTGCTCGAAGAGTATGAGCCGCTGCGGTACCCCAATGCCACCAAGGTGTTTGTCAACGGTACCTGGGTCGGTGTTCATCAGGACCCGAAGCACCTGGTCTCACTGGTCCAGGGCCTGCGGAGAAAGAACGTCATCTCGTTTGAGGTTTCGCTGGTTAGAGACATTCGCGATCGCGAGTTCAAGATCTTTTCCGATGCCGGGCGTGTCATGCGGCCGCTCTTCACGGTCGAGCAGGAGGAGAACGGTGACAGCGGCGCTGAGAAGGGCCAGCTGATTCTCAACAAGGACCACATCCAACGCTTGGAGGCGGACAAGGAGCTCGGCAAGTACCATCCCGACTACTGGGGCTGGCAGGGCCTGCTGCGGTCAGGTGCCATCGAGTACCTGGATGCGGAGGAGGAAGAGACGGTCATGATATGCATGACGCCCGAAGACCTCGACATGTACCGCCTCACCAAGATGGGCTTCGACGTGGACGACACGTCTGGTCAAGGAAACAACCGGATCAGGACCAAGATGAACCCGACCACTCACATGTACACGCATTGTGAGATTCACCCCAGCATGCTGCTCGGTATCTGCGCGAGCATCATTCCCTTCCCTGATCACAACCAG--------------------TGTGGACTGACGA-TGAAC---C----------CTTCCAGGGTAACCAAATTGGTGCCGCCTTCTGGTATGTT-TG------------------GCC--GACGCGATCAACAATCA-----TCGTTCC--AAC---------AATACTGACTC-TCTCTGTAGGCAGACTATCTCCGGCGAACACGGCCTTGATAGCAACGGCGTGTATGTGACCGTCGACGACA--TGCCC---CC-CGCT--TGA---TCCC---GCGCTCACCG------CC-CAATAGGTACAATGGAACTTCGGAGCTCCAGCTCGAGCGCATGAATGTCTACTTCAACGAGGTGAGTCGGATCAGAGCCATGGCTCC---------------------C----------TGATAGTCTGGTCGCTGACCACACAT-------------------CCGCAGGCTTCCGGCAACAAGTATGTCCCTCGTGCCGTCCTGGTCGACTTAGAGCCCGGCACCATGGACGCCGTCCGCGCTGGTCCCTTCGGCCAGCTCTTCCGCCCTGACAACTTATTAAAGAGTTGCAAAACTCCCTAAACCATTGTGAACA-TACCTT--CAACGTTGCTTCGGCGGGTT-GGCTCCGGGTC-------TCCCGGGG----CCCCCCGGCCCTAC-TC--------GGGCGCCCGCCGGAGGT--ATC---TAACT-CTTGACAATTGTATGGCCTCTCTGAGTCTT-TGTACTTAATAAGTCAAAACTTTCAACAACGGATCTCTTGGTTCTGGCATCGATGAAGAACGCAGCGAAATGCGATAAGTAATGTGAATTGCAGAATTCAGTGAATCATCGAATCTTTGAACGCACATTGCGCCCGCCAGTATTCTGGCGGGCATGCCTGTTCGAGCGTCATTTCAACCATCAAG-CCCCCGGCTTGTGTTGGGGACCTGCGGCTGCCGCAGGCCCTGAAAACCAGTGGCGGGCTCGCTAGTCACTCCGAGCGTAGTAA--T--ACATCTCGCTCAGGGCGTGCTGCGGG-TTCCGGCCGTTAAAAAGCCTTA------TTTACCCAAGGTTGACCTCGGATCAGGTAGGAAGACCCGCTGAACTTAAGCATATCA
>Trichocladium_seminis-citrulli___CBS_637.83
TACACTTTTGCCTCGACACTGTCACATTTGAGGCGGACCAACACGCCCATCGGTCGTGACGGCAAGCTCGCCAAACCCCGCCAGCTTCACAACACCCACTGGGGCCTTGTGTGCCCTGCCGAGACTCCCGAAGGACAGGCTTGCGGTCTCGTCAAGAATCTGTCCCTGATGTGCTACGTCAGCGTGGGTACGCCCGCGGATCCCATTATCGAGTTCATGATCGCCAGAAACATGGAAGTGCTCGAAGAGTATGAGCCGCTGCGGTACCCCAATGCCACCAAGGTGTTTGTCAACGGTACCTGGGTCGGTGTTCATCAGGACCCGAAGCACCTGGTCTCACTGGTCCAGGGCCTGCGGAGAAAGAACGTCATCTCGTTTGAGGTTTCGCTGGTTAGAGACATTCGCGATCGCGAGTTCAAGATCTTTTCCGATGCCGGGCGTGTCATGCGGCCGCTCTTCACGGTCGAGCAGGAGGAGAACGGTGACAGCGGCGCTGAGAAGGGCCAGCTGATTCTCAACAAGGACCACATCCAACGCTTGGAGGCGGACAAGGAGCTCGGCAAGTACCATCCCGACTACTGGGGCTGGCAGGGCCTGCTGCGGTCAGGTGCCATCGAGTACCTGGATGCGGAGGAGGAAGAGACGGTCATGATATGCATGACGCCCGAAGACCTCGACATGTACCGCCTCACCAAGATGGGCTTCGACGTGGACGACACGTCTGGTCAAGGAAACAACCGGATCAGGACCAAGATGAACCCGACCACTCACATGTACACGCATTGTGAGATTCACCCCAGCATGCTGCTCGGTATCTGCGCGAGCATCATTCCCTTCCCTGATCACAACCAG--------------------TGTGGACTGACGA-TGAAC---C----------CTTCCAGGGTAACCAAATTGGTGCCGCCTTCTGGTATGTT-TG------------------GCC--GACGCGATCAACAATCA-----TCGTTCC--AAC---------AATACTGACTC-TCTCTGTAGGCAGACTATCTCCGGCGAACACGGCCTTGATAGCAACGGCGTGTATGTGACCGTCAACGACA--TCCCC---CC-CGCT--TGA---TCCC---GCGCTCACCG------CC-CAATAGGTACAATGGAACTTCGGAGCTCCAGCTCGAGCGCATGAATGTCTACTTCAACGAGGTGAGTCGGATCAGATCCATGGCTCC---------------------C----------TGATAGTCTGGTCGCTGACCACACAT-------------------CCGCAGGCTTCCGGCAACAAGTATGTCCCTCGTGCCGTCCTGGTCGACTTGGAGCCCGGCACCATGGACGCCGTCCGCGCTGGTCCCTTCGGCCAGCTCTTCCGCCCTGACAACTTATTAAAGAGTTGCAAAACTCCCTAAACCATTGTGAACA-TACCTT--CAACGTTGCTTCGGCGGGTT-GGCTCCGGGTC-------TCCCGGGG----CCCCCCGGCCCTAC-TC--------GGGCGCCCGCCGGAGGT--ATC---TAACT-CTTGACAATTGTATGGCCTCTCTGAGTCTT-TGTACTTAATAAGTCAAAACTTTCAACAACGGATCTCTTGGTTCTGGCATCGATGAAGAACGCAGCGAAATGCGATAAGTAATGTGAATTGCAGAATTCAGTGAATCATCGAATCTTTGAACGCACATTGCGCCCGCCAGTATTCTGGCGGGCATGCCTGTTCGAGCGTCATTTCAACCATCAAG-CCCCCGGCTTGTGTTGGGGACCTGCGGCTGCCGCAGGCCCTGAAAACCAGTGGCGGGCTCGCTAGTCACTCCGAGCGTAGTAA--T--ACATCTCGCTCAGGGCGTGCTGCGGG-TTCCGGCCGTTAAAAAGCCTTA------TTTACCCAAGGTTGACCTCGGATCAGGTAGGAAGACCCGCTGAACTTAAGCATATCA
>Trichocladium sp.___CBS_351.77
TACACTTTCGCCTCGACACTCTCCCATTTGAGGCGAACCAACACACCCATCGGACGCGACGGCAAGCTGGCGAAACCCCGACAGCTTCACAACACCCATTGGGGTCTAGTGTGCCCTGCAGAGACACCCGAAGGACAGGCTTGCGGTCTCGTCAAGAATTTGTCCCTGATGTGCTACGTCAGTGTGGGCACGCCCGCCGATCCCGTGGTCGAGTTCATGATCGCCAGAAACATGGAAGTCCTGGAAGAATACGAGCCGCTTAGGTATCCCAATGCCACCAAGGTGTTTGTCAACGGTACCTGGGTTGGTGTCCACCAGGACCCCAAGCACCTGGTTTCGCTGGTCCAGGGTCTGCGTAGAAAGAACGTCATCTCTTTCGAGGTCTCGCTCGTCCGCGATATCCGTGACCGCGAGTTCAAGATATTCTCGGATGCGGGGCGAGTGATGAGGCCACTCTTCACCGTGGAACAGGAGGAGAGCGGTGAGAGCGGTGTTGAAAAAGGCCAGCTGGTCCTCAGCAAGGACCACATTCAACGGCTGGAGGCGGATAAGGAGCTGGGGAAGTACCATCCCGACTACTGGGGCTGGCAAGGCTTGTTGAGGTCTGGTGCCATCGAGTACCTGGATGCCGAGGAGGAAGAGACGGTCATGATCTGCATGACGCCCGAGGACCTGGACATGTACCGCCTCAGCAAGATGGGGTTCGACGTGGACGACACCTCTGGTGTTGGTAACAACCGGATCAGGACTAAGATGAATCCGACAACTCACATGTACACACATTGTGAGATCCACCCCAGCATGCTGCTCGGCATCTGCGCGAGCATCATTCCATTCCCCGATCACAACCAGACGCGTC----GGG----AAGGTGGACTGACGA-CAAG----C----------TTCCCAGGGTAACCAAATCGGTGCCGCCTTCTGGTATGTT-TG------------------ACC--TCCAAGATCAAGAATCA-----TCGTGTC--GAAGGTGA-TG-AATACTGACTC-TCTGTGTAGGCAGACCATCTCCGGCGAGCACGGCCTCGACGCTAACGGCGTGTATGTCACTCTCGACGACT--CCC-C---AT-TCCT--TAA---TCCC---TCGCTCACCG------CTGCGATAGTTACAATGGCACGTCCGAGATTCAGCTCGAGCGCATGAATGTCTACTTCAACGAGGTAAGTCGGGCTGGATACACATCTAT---------------------CGAATAGT-CGAGCCGGTGTGTTTGCTAACCACAAATC----------------CACTGCAGGCTTCCGGCAACAAGTATGTCCCTCGTGCCGTCCTCGTCGACTTGGAGCCCGGCACCATGGACGCCGTCCGCGCCGGTCCCTTCGGCCAGCTCTTCCGCCCTGACAACTTATTAAAGAGTTGCAAAACTCCC-AAACCATTGTGAACA-TACCTT--CAACGTTGCTTCGGCGGGTT-GGCCCCGGTCT---------CCGGGG----C-CCCCGGCCCTC--AC--------GGGCGCCCGCCGGAGGT--ACC---TAACT-CTTGA-ACTTTTA-GGCCTCTCTGAGTCTT-TGTACTTAATAAGTCAAAACTTTCAACAACGGATCTCTTGGTTCTGGCATCGATGAAGAACGCAGCGAAATGCGATAAGTAATGTGAATTGCAGAATTCAGTGAATCATCGAATCTTTGAACGCACATTGCGCCCGCCAGTATTCTGGCGGGCATGCCTGTTCGAGCGTCATTTCAACCATCAAG-CCCCCGGCTTGTGTTGGGGACCTGCGGCTGCCGCAGGCCCTGAAAACCAGTGGCGGGCTCGCTAGTCACTCCGAGCGTAGTAA--T--ACATCTCGCTCAGGGCGTGCTGCGGG-TTCCGGCCGTTAAAAAGCCTTA------TTTACCCAAGGTTGACCTCGGATCAGGTAGGAAGACCCGCTGAACTTAAGCATATCA
