# Supplementary material for: Trichocladium solani sp. nov.—A New Pathogen on Potato Tubers Causing Yellow Rot
Source: J Fungi (Basel). 2022 Nov 2;8(11):1160. doi: 10.3390/jof8111160 (PMC9698721; doi:10.3390/jof8111160)
Supplement: Supplementary file 1 [file jof-08-01160-s001.zip › 7.jof-1910442 supplementary/7.S2 rpb2 alignment.fasta]

>LT993523_Mycothermus_thermophilum_CBS_625.91_T
TACACATTTGCCTCAACTCTGTCTCACTTGCGGCGCACCAACACGCCTATCGGCCGCGATGGCAAGCTCGCCAAACCGCGCCAGCTCCACAACACTCATTGGGGTCTCGTGTGCCCGGCAGAAACACCCGAAGGTCAGGCCTGCGGTCTCGTCAAGAACTTGTCGCTCATGTGCTACGTGAGCGTGGGCACGCCGGCAGACCCGATCGTCGAGTTCATGATTGCCCGCGGCATGGAAGTCCTGGAAGAGTACGAGCCATTGCGCTATCCCAACGCCACCAAGGTCTTCGTCAACGGTACCTGGGTTGGTGTGCACCAAGACCCGAAGCATCTGGTCAGCCTGGTCCAGGGGTTGCGTCGCAAAAACGTCATCTCCTTCGAAGTGTCCCTGGTTCGCGACATCAGGGACCGCGAGTTCAAGATTTTCTCGGACGCCGGTCGCGTGATGCGTCCGCTCTTTACTGTCGAGCAGG-ATCCCAACGGCGACAATGGCGTCGA---GGTCGGCCAGCTGATCTTGACCAAGGAGCATATCG--CGCGCCTCGAG--C-AAGATAAGGAGTTCGGCAAATTCCACCCCGA-CTACTGGGGCTGG-AGCGGCCTGCTCAAGTCGGGCGCCATCGAATACTTGGATGCCGAAGAGGAGGAAACGGCCATGAT-TGCTATGACGCCCGAGGACCTGGAAAGGTTCCGTTTGA--GCAAGATGGGCTTCGAGGTG-GAAGACAATTCGGGCCAG--GGTAACAACCGCATCAAGACCCG--GCCAAATCCGTCAACGCACATGTACACCCACTGCGAGATCCACCCCAGCATGCTCCTTGGTATTTGCGCCAGCATCATTCCGTTCCCCGACCACAACCAG
>LT993522_Mycothermus_thermophiloides_CBS_183.81_T
TACACATTTGCCTCGACTCTGTCTCACTTGCGGCGCACCAACACGCCTATCGGCCGCGATGGCAAGCTCGCCAAACCGCGCCAGCTCCACAACACTCATTGGGGTCTCGTGTGCCCGGCAGAAACACCCGAAGGTCAGGCCTGCGGCCTCGTCAAGAACTTGTCGCTCATGTGCTACGTGAGCGTGGGCACGCCGGCAGACCCGATCGTCGAGTTCATGATTGCCCGCGGCATGGAAGTCCTCGAGGAGTACGAGCCATTGCGCTATCCCAACGCCACCAAGGTCTTCGTCAACGGTACCTGGGTTGGTGTGCACCAAGACCCCAAGCATCTGGTCAGTCTGGTCCAGGGTCTGCGCCGCAAGAACGTCATCTCCTTCGAAGTGTCCCTCGTCCGCGACATCAGGGACCGCGAGTTCAAGATCTTCTCGGACGCCGGCCGTGTGATGCGCCCGCTCTTTACTGTGGAGCAGG-ATCCCAACGGCGACAACGGCGTCGA---GGTCGGCCAGCTCATCTTGACCAAGGAGCATATCG--CGCGCCTTGAG--C-AAGATAAGGAGCTCGGCAAATTCCATCCTGA-CTACTGGGGCTGG-AGCGGCTTGCTCAAGTCGGGCGCCATCGAATACCTCGATGCCGAAGAAGAGGAAACGGCCATGAT-TGCTATGACGCCCGAGGACCTGGAAAGGTTCCGTTTGA--GCAAGATGGGCTTCGAGGTG-GAAGACAATTCGGGCCAG--GGTAACAACCGCATCAAGACCCG--GCCAAATCCCTCAACGCACATGTACACCCACTGCGAGATCCACCCCAGCATGCTCCTCGGTATCTGCGCCAGCATCATTCCGTTCCCCGACCACAACCAG
>LT993528_Remersonia_tenuis_CBS_784.85_T
TACACATTCGCCTCGACGTTGTCTCACTTGCGGCGCACCAACACGCCCATCGGTCGCGACGGCAAGCTTGCCAAGCCCCGCCAGCTGCACAACACACACTGGGGTCTCGTGTGCCCGGCCGAAACCCCCGAAGGACAGGCCTGCGGTCTCGTCAAGAACCTGTCACTCATGTGCTACGTCAGCGTGGGCACGCCTGCAGATCCCATCGTCGAGTTCATGATCGCCCGCGGCATGGAGGTACTCGAGGAGTACGAGCCGCTGCGCCACCCCAACGCCACAAAGGTGTTTGTCAACGGCACTTGGGTGGGCGTTCACCACGACCCCAAGCATCTGGTGACCTTGGTGCAGGGCTTGCGCCGCAAGAACGTCATCTCGTTCGAGGTGTCGCTGGTCCGCGACATCCGTGACCGCGAGTTCAAGATCTTCTCAGACGCCGGCCGCGTCATGCGCCCGCTCTTTACCGTCGAGCAGG-AGCCAAATGGCGATAGTGGTGTCGA---TGTTGGCCAGCTCATATTGACAAAGGACCACATCG--CCAGGCTCGAGGCC---GACAAGGAGCTGGGCAAGTTCCACCCAGA-CTACTGGGGCTGG-AACGGCCTGCTTCGGTCCGGCGCCATCGAGTACCTGGACGCCGAGGAGGAGGAGACGGCCATGAT-TGCCATGACGCCGGATGACCTGGACAGGTTCCGCCTGA--GCAAGATGGGCATCGAGGT-CGAGGACAACTCGGGC--GTTGGCAACAACCGCATCAGGACGA--AGCCGAACCCGTCGACGCACATGTACACGCACTGCGAGATCCACCCCAGCATGCTCCTCGGCATCTGCGCGAGTATCATCCCGTTCCCGGACCACAACCAG
>LT993543_Staphylotrichum_microascosporum_CBS_184.79T
TACACCTTTGCCTCGACCCTGTCGCATCTCCGGCGCACCAACACGCCCATCGGCCGCGACGGCAAGCTCGCCAAGCCCCGCCAGCTGCACAACACCCACTGGGGCCTGGTGTGCCCGGCCGAGACCCCCGAAGGCCAGGCCTGCGGCCTGGTCAAGAATCTGTCGCTCATGTGCTACGTCAGTGTCGGCACGCCCGCTGACCCCATCGTCGAGTTCATGATCGCCCGCGGCATGGAGGTGCTCGAGGAGTACGAGCCGCTCCGCTACCCGAACGCGACCAAGGTCTTTGTCAACGGCACCTGGGTCGGCGTCCACCAGGACCCCAAGCACCTGGTCACGCTGGTCCAGGGCCTGCGGAGGAAGAACGTCATCTCGTTCGAGGTGTCGCTGGTCCGCGACATCCGCGACCGCGAGTTCAAGATCTTCTCCGACGCCGGTCGCGTCATGAGGCCGTTGTTCACAGTGGAGCAGG-AGCTGAACGGCGAGCACGGCGTCGA---GGTCGGGCAGCTCATCCTGAACAAGGAGCACGTC--ACGCGGCTCGAGG-CG--GACAAGGAGCTCGGCAAGTACCACCCCGA-CTACTGGGGCTGGCAG-GGTCTGCTCAAGTCGGGCGCCATCGAGTACCTGGACGCCGAGGAGGAGGAGACAGTCATGATCTGC-ATGACGCCCGAGGACCTCGACAAGTTCCGGT--ACCGCAAGATGGGCTTCGTGGT-CGAGGACAACTCGGGCCAG--GGCAACAACCGGATCAAGACCA--AGCCGAACCCGGCGACGCACATGTACACGCATTGCGAGATCCACCCCAGCATGCTGCTCGGCATCTGCGCCAGCATCATCCCGTTCCCCGACCACAACCAG
>LT993544_Staphylotrichum_tortipilum_CBS_103.79T
TACACCTTTGCCTCGACCCTGTCGCATCTCCGGCGCACCAACACGCCCATCGGCCGCGACGGCAAGCTTGCCAAGCCCCGCCAGCTGCACAACACCCACTGGGGCCTGGTGTGCCCGGCCGAGACCCCCGAAGGCCAGGCCTGCGGCCTGGTCAAGAATCTATCGCTCATGTGCTACGTCAGTGTCGGCACGCCCGCCGACCCCATCGTCGAGTTCATGATCGCCCGCGGCATGGAGGTACTCGAGGAGTACGAGCCGCTCCGCTACCCCAACGCGACCAAGGTCTTTGTCAACGGTACCTGGGTCGGCGTCCACCAGGACCCCAAGCACCTGGTCACGCTGGTCAAGGGTCTGCGGCGGAAGAACGTCATCTCGTTCGAGGTGTCGCTGGTCCGCGACATCCGCGACCGCGAGTTCAAGATCTTCTCGGACGCCGGCCGCGTCATGAGGCCGCTGTTCACGGTGGAGCAGG-AGCCGAACGGCGAGCACGGCGTCGA---GGTTGGGCAGCTCATCCTGAACAAGGAGCACGTC--ACGCGGCTCGAGG-CG--GATAAGGAGCTTGGCAAGTACCACCCGGAT-TACTGGGGCTGGCAG-GGCCTGCTTAAGTCGGGCGGCATCGAGTACCTGGACGCCGAGGAGGAGGAGACGGTCATGATATGC-ATGACGCCCGAGGACCTCGACAAGTTCCGGT--ACCGCAAGATGGGCTTCGTGGT-CGAGGACAACTCGGGCCAG--GGCAACAACCGGATCAAGACCA--AGCCGAACCCGGCGACACACATGTACACGCACTGCGAGATCCACCCCAGCATGCTGCTGGGCATCTGCGCCAGCATCATCCCGTTCCCCGACCACAACCAG
>LT993538_Staphylotrichum_brevistipitatum_CBS_408.67T
TACACGTTCGCCTCGACATTGTCCCATCTGCGGCGCACCAACACGCCCATCGGGCGCGACGGCAAGCTCGCCAAACCCCGCCAGCTCCACAACACCCACTGGGGCCTGGTGTGCCCGGCCGAGACGCCCGAGGGCCAGGCTTGCGGCCTGGTCAAGAATCTGTCGCTCATGTGCTACGTCAGTGTGGGCACGCCCGCCGACCCCATCGTCGAGTTCATGATCGCCCGCGGCATGGAGGTGCTCGAAGAGTACGAGCCGCTGCGGTACCCGAACGCGACCAAGGTCTTCGTCAACGGCACATGGGTCGGTGTCCACCAGGACCCCAAGCACCTCGTCACGCTGGTCCAGGGCCTGCGCCGGAAGAACGTCATCTCGTTCGAGGTGTCGCTGGTCCGGGACATCCGCGACCGCGAGTTCAAGATCTTCTCCGACGCGGGACGTGTCATGAGGCCTCTGTTCACGGTGGAGCAGG-AGGTGAATGGCGAGCACGGCGTCGA---GGTCGGCCAGCTCATCCTGAGCAAGGAGCACATC--ACGAGGCTCGAGGAC---GACAAGGACATCGGTAAATACGA-CCCGAACTTCTGGGGCTGGCAG-GGCCTGCTCAAGTCGGGCGCCATCGAGTACCTGGATGCCGAGGAGGAGGAGACGGTCATGATCTGC-ATGACGCCCGAGGACCTCGACAAGTTCCGGT--ACCGCAAGATGGGCTTCGTGGT-CGAAGACAACTCGGGCCAG--GGCAACAACCGGATCAAGACCA--AGCCGAACCCGACGACGCACATGTACACGCATTGCGAGATCCACCCCAGCATGCTGCTCGGTATCTGCGCCAGTATCATCCCGTTCCCCGACCACAACCAA
>LT993532_Staphylotrichum_acaciicola_CBS_281.65T
TACACGTTTGCGTCGACCCTGTCCCATTTGCGCCGCACCAACACGCCCATCGGCCGCGACGGCAAGCTCGCCAAGCCCCGCCAGCTGCACAACACCCACTGGGGCCTGGTGTGCCCGGCCGAGACGCCCGAGGGCCAGGCGTGCGGTCTCGTCAAGAACCTGTCCCTCATGTGCTACGTCAGCGTGGGCACGCCCGCCGACCCCATTGTCGAGTTCATGATTGCCCGCGGCATGGAGGTGCTCGAGGAGTACGAGCCGCTCCGTTACCCGAATGCGACAAAGGTCTTTGTCAACGGCACCTGGGTCGGCGTCCACCAGGACCCCAAGCACCTCGTCACGCTGGTGCAGGGTCTGCGGCGAAAGAACGTCATTTCGTTCGAGGTGTCGCTGGTGCGCGACATCCGCGACCGCGAGTTCAAGATCTTCTCGGACGCCGGCCGCGTCATGAGGCCGCTGTTCACGGTCGAGCAGG-AGCCCAACGGCGAGCACGGCGTCGA---GGTCGGCCAGCTGATCCTGAACAAGGAGCACGTC--ACACGGCTCGAGG-CG--GACAAGGAGCTCGGCAAGTACCACCCCGA-CTACTGGGGCTGGCAG-GGCCTGCTCAAGTCGGGCGCCATCGAGTACCTGGACGCCGAGGAGGAGGAGACGGTCATGATCTGC-ATGACGCCCGAGGACCTCGACAAGTTCCGGT--ACCGCAAGATGGGCTTCGTTGT-CGAGGACAACTCGGGCCAG--GGCAACAACCGGATCAAGACCA--AGCCGAACCCGACGACGCACATGTACACGCACTGCGAGATCCACCCCAGCATGCTGCTCGGCATCTGCGCCAGCATCATCCCATTCCCGGACCACAACCAG
>LT993539_Staphylotrichum_coccosporum_CBS_364.58T
TACACGTTTGCGTCGACCCTGTCCCATTTGCGCCGCACCAACACGCCCATCGGCCGCGACGGCAAGCTCGCCAAGCCCCGCCAGCTGCACAACACCCACTGGGGCCTGGTGTGCCCGGCCGAGACGCCCGAGGGCCAGGCCTGCGGCCTCGTCAAGAATCTGTCGCTCATGTGCTACGTCAGCGTGGGCACGCCCGCCGACCCCATTGTCGAGTTCATGATTGCCCGCGGCATGGAGGTGCTCGAGGAGTACGAGCCGCTCCGTTACCCCAACGCGACAAAGGTCTTTGTCAACGGCACCTGGGTCGGCGTTCACCAGGACCCCAAGCACCTCGTCACGCTGGTGCAAGGCCTGCGGCGAAAGAACGTCATCTCGTTCGAGGTGTCGCTGGTGCGCGACATCCGCGACCGCGAGTTCAAGATCTTCTCGGACGCCGGCCGCGTCATGAGGCCGCTGTTCACGGTCGAACAGG-AGCCCAACGGCGAGCACGGCGTCGA---GGTCGGCCAGCTGATCCTGAACAAGGAGCACGTC--ACGCGGCTCGAGGCC---GACAAGGAGCTCGGCAAGTACCACCCGGA-CTACTGGGGCTGGCAG-GGCCTGCTCAAGTCGGGCGCCATCGAGTACCTGGATGCCGAGGAGGAGGAGACGGTCATGATCTGC-ATGACGCCTGAGGACCTCGACAAGTTCCGGT--ACCGCAAGATGGGCTTCGTGGT-CGAGGACAACTCGGGCCAG--GGCAACAACCGGATCAAGACCA--AGCCGAACCCGACGACGCACATGTACACGCACTGCGAGATCCACCCCAGCATGCTCCTCGGCATCTGCGCCAGCATCATCCCGTTCCCGGACCACAACCAG
>LT993497_Humicola_floriformi_CBS_815.97_T
---------------------------------------------------------------------------------------------------------------------------------------------------------------------------------------------------------------------------------------------------------------------------------------------------AACGGTACCTGGGTGGGTGTCCACCAGGACCCGAAGCATCTCGTCACACTGGTGCAGGGGCTGCGGAGAAAGAACGTCATCTCCTTCGAGGTTTCGCTGGTCCGAGACATTCGCGACCGTGAGTTCAAGATCTTCTCAGATGCGGGCCGCGTCATGCGGCCGCTCTACACGGTCGAACAAGAA-CCAAATAGCGACAGCGGCGCGGAAA---TTGGCCAGTTGATCCTCAACAAGGAGCATATT--ACCCGGCTTGAGG-CG--GACAAGGAGCTTGGCAAGTACCATCCCGA-CTACTGGGGCTGGCAG-GGTCTTTTGAAGTCGGGCGCCATCGAGTATCTCGATGCCGAGGAGGAGGAGACTGTCATGATTTGC-ATGACCCCCGAGGACCTCGACAAATTCCGCT--ATCGCAAGATGGGTTTCATTGT-TGAGGACAACTCTGGCCAG--GGCAATAACCGGATCAAGACAAG--GCCGAACCCGACGACTCACATGTACACGCATTGCGAGATCCACCCCAGTATGCTGCTGGGCATCTGCGCCAGCATCATTCCCTTCCCCGACCACAACCAG
>LT993496_Humicola_distorta_CBS_417.66_T
TACACCTTCGCCTCGACACTGTCGCATTTGCGGCGTACCAACACGCCCATCGGCCGCGACGGCAAGCTCGCCAAGCCCCGCCAGCTCCACAACACTCACTGGGGTCTCGTGTGCCCGGCCGAGACGCCCGAAGGCCAGGCTTGCGGTTTGGTGAAGAATCTGTCGCTGATGTGCTACGTCAGTGTGGGCACGCCTGCCGACCCCATTGTCGAGTTCATGATTGCCAGGGGCATGGAGGTGCTCGAGGAATACGAGCCGCTGCGGTATCCGAACGCGACCAAGGTGTTTGTCAACGGTACTTGGGTGGGCGTCCACCAGGACCCCAAGCATCTGGTTACACTGGTGCAGGGGCTGCGGAGAAAGAATGTCATCTCGTTCGAGGTTTCGCTTGTTCGGGACATTCGCGACCGCGAGTTCAAGATTTTCTCAGACGCAGGCCGCGTCATGAGGCCGCTGTACACGGTCGAGCAGG-AGCCGAACAGCGACAGCGGCGCCGAGA---TCGGCCAGTTGATCCTCAACAAGGAACATATC-AAC-CGGCTCGAGG-CG--GACAAGGAGCTGGGCAAGTACCATCCGGAT-TACTGGGGCTGGCAG-GGTCTGTTGAAGTCGGGCGCCATCGAGTATCTCGATGCCGAGGAGGAGGAGACCGTCATGATCTGC-ATGACGCCCGAGGACCTCGACAAGTTCCGCT--ACCGCAAGATGGGCTTCATCGT-CGAGGACAACTCGGGTCAG--GGGAACAACCGGATCAAGACGAG--GCCGAACCCTACGACTCACATGTACACGCACTGCGAGATCCACCCCAGCATGCTGCTCGGCATCTGCGCGAGCATCATCCCGTTCCCCGACCACAACCAG
>LT993503_Humicola_leptodermospora_CBS_120095_T
TACACCTTTGCGTCGACCTTGTCGCATTTGCGCCGCACCAACACCCCTATCGGGCGCGATGGCAAGCTCGCCAAGCCCCGCCAGCTTCACAATACACACTGGGGCCTCGTCTGCCCGGCCGAGACGCCCGAGGGCCAGGCTTGCGGCCTGGTCAAGAACTTGTCGCTGATGTGTTACGTCAGCGTGGGCACCCCCGCGGATCCTATCGTCGAGTTCATGATTGCTCGTGGCATGGAAGTTCTCGAAGAATACGAGCCGCTGCGGTACCCGAACGCAACCAAGGTGTTTGTCAACGGCACTTGGGTGGGCGTGCACCAGGACCCCAAGCACCTGGTCACCCTGGTGCAAGGCCTGCGGAGGAAGAATGTCATTTCGTTCGAGGTCTCGCTCGTCCGCGACATCCGCGACCGCGAGTTCAAGATCTTTTCGGACGCTGGCCGCGTCATGAGGCCGCTTTTTACCGTGGAGCAAGAAGTC-AACAGCGACAGCGGTGCCGA---GCCTGGCCAGTTGATCCTCAACAAGGAGCACATTG--CGCGGCTGGA---CGCGGATAAGGAGCTCGGCAAGTACCATCCCGA-CTACTGGGGTTGGCAG-GGCCTGTTGAAGTCGGGCGCGATCGAGTACCTGGATGCTGAGGAGGAGGAAACCGTCATGATCTGC-ATGACGCCCGAAGACCTTGATCGGTTCCGGTATA--GGAAGTTAAACATCC-CTTACGACGACACGTCAGGCCAG--GGCAATAACAGGATCCGGACCA--AGCCGAACCCGACGACGAATTTGTACACGCACTGCGAGATCCACCCCAGCATGCTGCTCGGCATCTGCGCGAGCATCATTCCGTTCCCCGACCACAACCAG
>LT993487_Humicola_ampulliella_CBS_116735_T
TACACTTTCGCCTCGACCTTGTCGCATTTGCGCCGCACCAATACCCCGATCGGGCGCGACGGCAAGCTCGCCAAACCCCGCCAGCTCCACAACACACACTGGGGTCTCGTGTGTCCGGCCGAGACGCCCGAGGGCCAGGCTTGCGGCCTGGTCAAGAACCTGTCGCTGATGTGTTACGTCAGCGTGGGTACTCCCGCGGATCCCATCGTGGAGTTCATGATTGCCCGGGGCATGGAAGTGCTCGAGGAGTACGAGCCGCTGCGGTACCCAAACGCGACCAAGGTGTTTGTCAACGGCACCTGGGTTGGTGTCCACCAAGACCCAAAGCACCTGGTCACGCTGGTTCAGGGGCTGCGGAGGAAGAACGTCATCTCGTTCGAGGTCTCGCTCGTCCGAGATATCCGCGACCGCGAGTTCAAGATCTTCTCGGATGCGGGTCGCGTCATGAGGCCGCTTTATACGGTGGAGCAGG-AGCCAAACAGCGACAGCGGAGCCGAGA---TTGGCCAGTTGATCCTCAACAAGGAGCACATC--ACGCGGCTGGAGG-CG--GACAAGGAGCTGGGCAAATACCATCCCGA-CTACTGGGGCTGGCAG-GGCCTGTTGAAGTCGGGCGCCATCGAGTACCTCGACGCCGAGGAGGAGGAAACCGTCATGATCTGC-ATGACCCCGGAGGACCTCGATAAGTTCCG--TTACCGCAAGCTGGGCTTCGTCGT-CGAAGACAACTCGGGCCAG--GGAAACAACCGGATCAAAACGAGA--CCGAACCCGACAACGCACATGTACACGCACTGCGAGATCCACCCCAGCATGCTGCTCGGCATTTGCGCGAGCATCATTCCGTTCCCCGATCACAACCAG
>LT993492_Humicola_cuyabenoensis_CBS_398.97_T
TACACCTTTGCCTCGACGTTGTCGCATTTGCGCCGCACCAACACACCCATCGGGCGCGACGGCAAGCTTGCCAAGCCCCGTCAGCTCCACAACACACACTGGGGTCTCGTGTGCCCGGCCGAGACGCCCGAAGGCCAGGCTTGCGGCCTGGTCAAGAACCTGTCGCTGATGTGTTACGTCAGCGTGGGTACGCCCGCGGACCCCATTGTCGAGTTCATGATTGCGAGGGGCATGGAGGTTCTCGAGGAATACGAGCCTCTGCGGTACCCGAATGCGACCAAGGTGTTTGTCAACGGCACTTGGGTCGGCGTCCACCAGGACCCAAAGAACCTGGTCACACTGGTTCAGGGGTTGCGGAGGAGGAACGTCATCTCGTTCGAGGTCTCGCTCGTGCGAGACATCCGCGACCGCGAGTTCAAGATTTTCTCGGATGCTGGCCGCGTCATGAGGCCGCTTTATACGGTAGAACACG-ACCCAAACAGCGACAGCGGCGCCGAGA---TTGGTCAGTTGATCCTCAACAAGGAGCACATT--ACGCGGCTGGAGG-CG--GATAAGGATCTCGGCAAGTATCATCCCGA-CTACTGGGGCTGGCAGGGG-CTTTTGAAGTCGGGCGCCATCGAGTACCTCGATGCCGAGGAGGAGGAAACCGTCATGATCTGC-ATGACCCCTGAGGATTTGGACAAGTTCCGCTT--CCGCAAGATGGGCTTCGTTGTG-GAGGACAACTCCGGGCAG--GGGAACAACAGGATCAAGACGAG--GCCGAACCCGACAACTCACATGTACACGCACTGCGAGATCCACCCCAGCATGTTGCTCGGCATCTGTGCGAGCATCATCCCGTTCCCCGACCACAACCAG
>LT993507_Humicola_mutabilis_CBS_779.71_T
TACACCTTTGCCTCAACCCTGTCGCATTTGCGCCGCACCAACACGCCCATCGGGCGTGACGGCAAGCTCGCCAAGCCCCGCCAGCTTCACAACACACACTGGGGTCTCGTGTGCCCGGCCGAGACCCCCGAAGGCCAAGCTTGCGGCCTGGTCAAGAACCTGTCGCTGATGTGTTACGTCAGCGTGGGCACGCCCGCGGACCCCATTGTCGAGTTCATGATTGCTAGGGGAATGGAAGTGCTCGAGGAATACGAGCCTCTCCGGTACCCGAATGCTACCAAGGTCTTTGTCAACGGTACTTGGGTTGGCGTCCATCAAGACCCCAAGCACCTGGTCACCCTGGTCCAAGGGCTGCGGAGAAAGAACGTCATTTCCTTCGAGGTGTCGCTTGTCCGAGACATTCGCGACCGCGAGTTCAAGATTTTCTCGGATGCTGGCCGCGTCATGAGGCCGCTTTATACGGTAGAGCAGG-AGCCAAACAGCGACAGCGGCGCCGAGA---TTGGGCAGTTGATCCTCAACAAGGAGCACATT--ACGCGGCTGGAGG-CG--GACAAGGAGCTGGGCAAGTACCATCCCGA-CTACTGGGGCTGGCAG-GGCCTCCTAAAGTCGGGTGCTATCGAGTACCTCGACGCCGAGGAGGAGGAAACCGTCATGATCTGC-ATGACCCCTGAGGACCTCGACAAGTTCCG--TTACCGCAAGATGGGCTTCATCGT-CGAGGACAACTCGGGCCAA--GGCAACAACAGGATCAAGACGAG--GCCGAACCCGACGACTCACATGTACACGCACTGCGAGATCCACCCCAGCATGCTGCTCGGCATCTGCGCGAGCATCATTCCCTTCCCCGACCACAACCAG
>LT993520_Humicola_udagawae_CBS_337.68_T
TACACCTTTGCCTCAACCCTGTCGCATTTGCGCCGCACCAACACGCCCATCGGGCGCGACGGCAAGCTCGCCAAGCCCCGCCAACTTCACAACACACACTGGGGTCTCGTGTGCCCGGCCGAGACCCCCGAGGGCCAAGCTTGCGGTCTGGTCAAGAACCTGTCGCTGATGTGTTACGTCAGCGTGGGCACGCCCGCGGACCCCATTGTCGAGTTCATGATTGCTAGGGGAATGGAAGTGCTCGAGGAATACGAGCCTCTCCGGTACCCGAATGCGACCAAGGTGTTCGTCAACGGGACCTGGGTGGGCGTCCATCAGGACCCGAAGCACCTGGTCACCCTGGTCCAAGGGCTGCGGCGAAAGAACGTCATTTCCTTCGAGGTGTCGCTCGTCCGGGACATCCGCGACCGCGAGTTCAAGATTTTCTCGGATGCGGGCCGTGTCATGAGGCCGCTTTATACGGTAGAGCAGG-AGCCAAACAGCGACAGCGGCGCCGAGA---TTGGGCAGTTAATCCTCAACAAGGAGCACATCATAC--GGCTGGAGG-CG--GACAAAGAGTTGGGCAAGTACCATCCCGA-CTACTGGGGCTGGCAG-GGCCTGTTGAAGTCGGGTGCCATCGAGTACCTCGACGCCGAGGAGGAAGAAACGGTCATGATCTGC-ATGACTCCCGAAGACCTCGACAAGTTCCGCT--ACCGCAAGATGGGTTTCATTGT-TGAGGACAACTCGGGCCAA--GGCAACAACAGGATCAAGACGAG--GCCAAACCCGACAACTCACATGTACACGCACTGCGAGATCCACCCCAGCATGCTGCTCGGCATCTGCGCGAGCATCATTCCCTTCCCCGACCACAACCAG
>LT993493_Humicola_degenerans_CBS_232.65_T
TACACATTTGCCTCGACGCTGTCCCATTTGCGTCGCACCAACACGCCCATCGGGCGTGACGGCAAGCTTGCCAAACCCCGCCAGCTTCACAACACGCACTGGGGTCTCGTGTGCCCGGCCGAGACGCCCGAAGGCCAGGCTTGCGGGCTGGTCAAGAACCTGTCGCTGATGTGTTATGTCAGCGTGGGCACGCCGGCTGACCCGATCGTCGAGTTCATGATTGCTCGGGGCATGGAAGTGCTCGAGGAATACGAACCGCTGCGGTACCCGAACGCGACCAAGGTGTTCGTCAACGGTACCTGGGTCGGTGTGCATCAGGACCCAAAGCACCTGGTCACCCTGGTTCAGGGGCTGCGGAGGAAGAACGTCATCTCGTTCGAGGTCTCGCTCGTCCGCGACATCCGCGACCGCGAGTTCAAGATCTTTTCAGATGCCGGCCGCGTCATGAGGCCGCTGTTCACTGTGGAGCAGGAA-CCCAACAGCGACAGCGGTGCCGAGA---TTGGCCAGCTGATCCTGAACAAGGAGCACATC--ACACGGCTGGAGGCA---GACAAGGAGCTGGGCAAGTACCATCCCGAT-TACTGGGGCTGGCAA-GGCCTGTTGAAGTCGGGCGCCATCGAGTACCTCGACGCTGAGGAGGAGGAAACCGTCATGATCTGC-ATGACGCCCGAGGACCTCGACAAGTTCCGGT--ACCGCAAGCTGGGCTTCATCGT-CGAGGACAACTCGGGCCAG--GGCAACAACCGGATCAAGACCAG--GCCGAACCCGACGACTCACATGTACACGCACTGCGAGATCCACCCCAGCATGCTGCTGGGCATCTGCGCGAGCATCATTCCGTTCCCCGACCACAACCAG
>LT993513_Humicola_seminuda_CBS_368.84_eT
TACACATTTGCCTCGACGCTGTCCCATTTGCGTCGCACCAACACGCCTATCGGGCGTGACGGCAAGCTTGCCAAACCCCGCCAGCTTCACAACACGCATTGGGGTCTCGTGTGCCCCGCCGAGACGCCCGAAGGGCAGGCTTGCGGCCTGGTCAAGAACCTGTCGCTGATGTGCTATGTCAGCGTGGGCACGCCCGCTGACCCGATCGTCGAGTTCATGATTGCTCGGGGCATGGAAGTGCTCGAGGAATACGAACCGCTGCGGTACCCGAACGCGACCAAGGTGTTCGTCAACGGTACCTGGGTCGGTGTGCATCAGGACCCAAAGCACCTGGTTACCCTGGTTCAGGGGCTGCGGAGGAAGAATGTCATCTCGTTCGAGGTCTCGCTCGTCCGCGACATCCGCGACCGCGAGTTCAAGATCTTCTCAGATGCCGGCCGCGTCATGAGGCCGCTGTTCACTGTGGAGCAGGAA-CCCAATAGCGACAGCGGTGCTGAGA---TCGGCCAGCTGATTTTGAACAAGGAGCACATC--ACACGGTTGGAGGCA---GACAAGGAGTTGGGCAAGTATCATCCCGAT-TACTGGGGCTGGCAG-GGCCTGTTGAAGTCGGGCGCCATCGAGTACCTCGACGCCGAGGAGGAGGAGACTGTCATGATCTGC-ATGACGCCCGAGGACCTCGACAAGTTCCGGT--ACCGCAAGCTGGGCTTCATCGT-CGAGGACAACTCGGGCCAA--GGCAACAACCGGATCAAGACGAG--GCCAAACCCGACGACTCACATGTACACGCACTGCGAGATCCATCCCAGTATGCTGCTGGGCATCTGCGCGAGCATCATTCCGTTCCCTGACCACAACCAG
>LT993512_Humicola_quadrangulata_CBS_111771_T
TACACATTTGCCTCGACGCTGTCCCATTTGCGTCGCACCAACACTCCCATCGGGCGCGACGGCAAGCTTGCCAAACCCCGCCAGCTTCACAACACACACTGGGGTCTCGTGTGCCCGGCCGAGACGCCCGAAGGCCAGGCTTGTGGCTTGGTCAAGAACCTATCGCTAATGTGTTATGTCAGCGTGGGCACGCCCGCCGACCCCATCGTCGAGTTCATGATTGCTCGGGGCATGGAAGTGCTCGAAGAATACGAACCTCTGCGGTACCCGAACGCGACCAAAGTCTTCGTCAACGGTACCTGGGTTGGCGTGCACCAGGACCCAAAGCACCTGGTCACCCTGGTCCAGGGGTTGCGGAGGAAGAACGTCATCTCGTTCGAGGTCTCGCTTGTCCGAGACATCCGCGACCGCGAGTTCAAGATCTTCTCGGATGCCGGCCGCGTCATGAGACCGCTGTACACTGTGGAGCAGGAA-CCCAACAGTGACAGCGGCGCCGAGA---TTGGCCAGCTGATCCTGAACAAGGAGCACATC--ACACGGCTGGAGGCA---GACAAGGAGTTAGGTAAGTACCATCCCGAT-TACTGGGGCTGGCAG-GGCCTCTTGAAATCGGGCGCCATCGAGTACCTCGACGCTGAGGAGGAGGAAACCGTCATGATCTGC-ATGACGCCCGAGGACCTCGACAAGTTCCGGT--ACCGGAAGCTGGGTTTTGTCGT-CGAGGACAATTCTGGCCAG--GGCAACAACCGGATCAAGACGAG--GCCGAACCCGACGACTCATATGTACACGCATTGCGAGATCCACCCCAGCATGCTGCTTGGCATCTGCGCGAGCATCATCCCGTTCCCCGACCACAACCAG
>LT993517_Humicola_sphaeralis_CBS_985.87eT
TACACTTTTGCCTCGACCCTGTCGCATTTGCGGCGCACCAACACGCCCATCGGTCGCGACGGCAAGCTGGCCAAGCCCCGCCAGCTTCACAACACCCACTGGGGTCTCGTGTGCCCAGCCGAGACGCCCGAAGGCCAGGCTTGCGGTCTGGTCAAGAACTTGTCGCTGATGTGCTACGTCAGCGTGGGTACGCCTGCGGACCCCATCGTCGAGTTTATGATCGCCAGAGGTATGGAAGTGCTTGAGGAATACGAACCCCTGCGGTACCCGAATGCGACCAAGGTGTTCGTCAACGGCACTTGGGTCGGTGTTCATCAGGACCCGAAACACCTGGTCACCCTGGTTCAAGGGCTGCGGAGAAAGAATGTTATTTCGTTTGAGGTGTCACTCGTCAGAGACATCCGCGACCGCGAGTTCAAGATTTTCTCGGATGCCGGCCGTGTCATGAGGCCGCTCTATACGGTGGAGCAAG-AGCCAAACAGCGACAGCGGGGCCGAAA---TCGGGCAGCTGATCCTGAATAAGGAGCACGTT--ACGCGACTCGAGGCC---GACAAAGAGCTGGGCAAGTACCATCCCGA-CTACTGGGGCTGGCAA-GGCCTCTTGAAGTCGGGTGCCATCGAATATCTCGACGCCGAGGAGGAGGAGACCGTCATGATCTGC-ATGACCCCCGAGGACCTCGACAAGTTCCGGT--ACCGCAAGTTGGGATTCATCGTG-GAGGACAACTCTGGCCAA--GGCAACAACAGAATTAAGACGAG--GCCGAACCCGACGACGCACATGTACACGCACTGCGAGATCCACCCCAGCATGCTGCTTGGCATCTGCGCGAGCATCATCCCGTTCCCCGACCACAACCAG
>LT993521_Humicola_wallefi_CBS_147.67_T
TACACTTTTGCCTCGACCCTGTCGCATTTGCGGCGCACCAACACGCCCATCGGGCGCGACGGCAAGCTGGCCAAGCCCCGCCAGCTTCACAACACCCACTGGGGTCTCGTGTGTCCGGCCGAGACGCCCGAAGGTCAAGCTTGCGGTCTGGTCAAGAATTTGTCGCTGATGTGCTACGTCAGCGTGGGCACGCCGGCGGACCCCATCGTCGAGTTCATGATCGCTAGGGGTATGGAAGTGCTCGAGGAGTATGAACCCCTACGGTACCCGAATGCGACCAAGGTGTTCGTCAACGGCACTTGGGTCGGTGTCCACCAGGACCCGAAGCACTTAGTTACGCTGGTCCAAGGGCTGCGGAGGAAGAACGTCATTTCGTTCGAGGTGTCACTCGTCAGAGACATCCGCGACCGCGAGTTCAAGATTTTCTCGGATGCCGGCCGTGTCATGAGGCCGCTCTATACGGTGGAGCAAG-AGCCAAACAGCGACAGCGGCGCCGAAA---TCGGGCAGCTGATCCTGAACAAGGAGCACGTT--ACGCGGCTCGAGGCC---GACAAAGAGCTGGGCAAGTACCATCCCGA-CTACTGGGGCTGGCAA-GGCCTCTTGAAGTCGGGTGCCATCGAATATCTCGACGCCGAGGAGGAGGAGACCGTCATGATCTGC-ATGACCCCCGAGGACCTCGACAAGTTCCGGT--ACCGCAAGTTGGGATTCATCGTG-GAGGACAACTCTGGCCAA--GGCAACAACAGAATTAAGACGAG--GCCGAACCCGACGACGCACATGTACACGCACTGCGAGATCCACCCCAGCATGCTGCTAGGCATCTGCGCGAGCATCATCCCGTTCCCCGACCACAACCAG
>LT993500_Humicola_fuscogrisea_CGMCC_3.13790_T
TACACTTTCGCCTCGACCCTGTCGCATTTGCGGCGTACCAACACGCCCATCGGGCGCGACGGCAAGCTGGCCAAGCCCCGCCAGCTTCACAACACCCACTGGGGTCTTGTGTGCCCGGCCGAGACGCCCGAAGGCCAGGCTTGCGGTCTGGTCAAGAACTTGTCGCTGATGTGCTACGTCAGCGTGGGTACGCCTGCGGACCCCATCGTGGAGTTCATGATCGCCAGAGGTATGGAAGTACTCGAGGAATACGAACCCCTGCGGTACCCGAATGCGACCAAGGTGTTTGTCAACGGCACTTGGGTCGGTGTCCATCAGGACCCGAAGCACCTGGTCACGCTGGTCCAAGGGCTGCGGAGGAAGAACGTCATTTCGTTCGAGGTGTCGCTCGTCAGAGACATCCGCGACCGCGAGTTCAAGATTTTCTCGGATGCCGGCCGTGTCATGAGGCCGCTCTATACGGTGGAGCAAG-AGCCAAACAGCGACAGCGGCGCCGAAA---TCGGGCAGCTGATCCTGAACAAGGAGCACGTT--ACGCGCCTCGAGGCT---GACAAAGAGCTGGGCAAGTACCATCCCGA-CTACTGGGGTTGGCAA-GGCCTCTTGAAGTCGGGTGCCATCGAGTACCTCGACGCCGAGGAGGAGGAGACCGTGATGATCTGC-ATGACCCCCGAGGACCTCGACAAGTTCCGGT--ACCGCAAGTTGGGATTCATTGTG-GAGGACAATTCTGGCCAA--GGCAACAACAGAATCAAGACGAG--GCCGAACCCGACGACGCACATGTACACACATTGCGAGATTCACCCCAGCATGCTGCTCGGCATTTGCGCGAGCATCATCCCGTTCCCCGACCACAACCAG
>LT993509_Humicola_pinnata_CBS_467.66_T
TACACTTTTGCCTCGACACTGTCGCATTTGCGGCGCACCAACACGCCCATCGGGCGCGACGGCAAGCTGGCCAAGCCCCGCCAGCTTCACAACACCCATTGGGGTCTCGTGTGCCCGGCCGAGACGCCCGAAGGCCAGGCTTGCGGTCTGGTCAAGAACTTGTCGCTGATGTGCTACGTCAGCGTGGGTACCCCTGCGGACCCCATCGTTGAGTTCATGATCGCCAGAGGTATGGAAGTGCTCGAGGAATACGAACCTCTGCGGTACCCGAACGCAACCAAGGTGTTTGTCAACGGCACTTGGGTCGGTGTCCATCAGGACCCGAAGCACCTGGTCACGCTGGTCCAAGGGCTGCGGAGGAAGAACGTCATCTCGTTCGAGGTGTCGCTCGTCAGAGACATCCGCGACCGCGAGTTCAAAATTTTCTCGGATGCCGGCCGTGTCATGAGGCCCCTCTATACGGTGGAGCAAG-AGCCAAATGGCGACAGCGGCGCCGAAA---TCGGGCAGCTGATGCTGAACAAGGAGCACGTT--ACGCGGCTCGAGGCC---GACAAAGAGCTGGGCAAGTACCACCCCGA-CTACTGGGGCTGGCAA-GGCCTCCTGAAGTCGGGTGCCATCGAATACCTCGACGCCGAGGAGGAGGAGACCGTCATGATCTGC-ATGACCCCCGAGGACCTCGACAAGTTCCGGT--ACCGCAAGTTGGGATTCATCGT-TGAGGACAACTCTGGCCAA--GGCAACAACAGAATCAAGACGAG--GCCGAACCCGACGACGCACATGTACACGCACTGCGAGATCCACCCCAGCATGTTGCTCGGCATCTGTGCGAGCATCATCCCGTTCCCCGACCACAACCAG
>LT993490_Humicola_christensenii_CBS_127760_T
TACACGTTTGCCTCGACCCTGTCGCATTTGCGGCGCACCAACACGCCCATCGGGCGCGACGGCAAGCTGGCCAAGCCCCGCCAGCTTCACAACACCCACTGGGGTCTCGTGTGCCCGGCCGAGACGCCCGAAGGCCAGGCTTGCGGTCTGGTCAAGAACTTGTCGCTGATGTGCTACGTCAGCGTGGGTACGCCTGCGGACCCCATCGTCGAGTTCATGATCGCCAGAGGTATGGAAGTGCTCGAGGAATACGAACCCCTGCGGTACCCGAACGCGACCAAGGTCTTTGTCAACGGCACTTGGGTCGGTGTCCATCAGGACCCGAAGCACCTGGTCACGCTGGTCCAAGGGCTGCGGAGGAAGAACGTCATTTCCTTCGAGGTGTCGCTCGTCAGAGACATCCGCGACCGCGAGTTCAAGATTTTCTCGGACGCCGGCCGCGTCATGAGGCCGCTCTATACGGTAGAGCAAG-AGCCAAATAGCGACAGCGGCGCCGAA---GTCGGGCAGCTGATCCTGAACAAGGAACACGTT--ACGCGGCTCGAGGCC---GACAAAGAGCTGGGCAAGTACCACCCCGA-CTACTGGGGCTGGCAA-GGCCTCTTGAAGTCGGGTGCCATCGAGTACCTCGACGCCGAGGAGGAGGAGACCGTCATGATCTGC-ATGACCCCCGAGGACCTCGACAAGTTCCGGT--ACCGCAAGTTGGGATTCATCGTG-GAGGACAACTCTGGCCAA--GGCAATAACAGAATCAAGACGAG--GCCGAACCCGACGACGCACATGTACACGCACTGCGAGATCCACCCCAGCATGCTGCTCGGCATCTGCGCGAGCATCATTCCGTTCCCCGACCACAACCAG
>LT993501_Humicola_homopilata_CBS_157.55_T
TACACGTTTGCCTCGACCCTGTCGCATTTGCGGCGCACCAACACGCCCATCGGGCGCGACGGCAAGCTGGCCAAGCCTCGCCAGCTTCACAACACCCACTGGGGTCTCGTGTGCCCGGCCGAGACGCCCGAAGGCCAGGCTTGCGGTCTGGTCAAGAACTTGTCGCTGATGTGCTACGTCAGCGTGGGTACGCCTGCGGACCCCATCGTCGAGTTCATGATCGCCAGAGGTATGGAAGTGCTTGAGGAATACGAACCCCTGCGGTACCCGAATGCGACCAAGGTATTTGTCAACGGCACTTGGGTCGGTGTCCATCAGGACCCGAAGCACCTGGTCACGCTGGTCCAAGGGCTGCGGAGGAAGAACGTCATCTCGTTCGAGGTGTCGCTCGTCAGAGACATCCGCGACCGCGAGTTCAAGATTTTCTCGGATGCCGGCCGTGTCATGAGGCCGCTCTATACGGTGGAGCAGG-AGCCAAACAGCGACAGCGGCGCCGAAA---TTGGGCAGCTGATCCTGAACAAGGAGCATGTC--ACGCGGCTCGAGGCC---GACAAGGAGCTGGGCAAGTACCATCCCGA-CTACTGGGGCTGGCAA-GGCCTGTTGAAGTCGGGTGCCATCGAGTACCTCGACGCCGAGGAGGAGGAGACCGTCATGATCTGC-ATGACCCCCGAGGACCTCGATAAGTTCCGGT--ATCGCAAGTTGGGATTCATCGTG-GAGGACAACTCTGGCCAA--GGCAACAACAGAATCAAGACGAG--GCCGAACCCGACGACGCACATGTACACGCACTGCGAGATCCACCCCAGCATGCTGCTCGGCATCTGCGCGAGCATCATCCCGTTCCCCGACCACAACCAG
>LT993498_Humicola_fuscoatra_CBS_118.14_T
TACACTTTTGCCTCGACGCTGTCGCATTTGCGGCGCACCAACACACCCATCGGGCGCGACGGCAAGCTGGCCAAGCCCCGCCAGCTTCACAACACCCACTGGGGTCTCGTGTGCCCGGCCGAGACGCCCGAAGGTCAGGCTTGCGGTCTGGTCAAGAACTTGTCGCTGATGTGCTACGTCAGCGTGGGTACGCCTGCGGACCCCATCGTCGAGTTCATGATCGCTCGGGGCATGGAAGTCCTCGAGGAATACGAGCCCTTGCGGTACCCGAACGCGACCAAGGTGTTTGTCAACGGCACTTGGGTCGGTGTCCATCAGGACCCGAAGCACCTGGTCACGCTGGTCCAGGGGCTGCGGAGAAAGAACGTCATTTCGTTCGAGGTGTCGCTCGTCAGAGACATCCGCGACCGCGAGTTCAAGATTTTCTCGGATGCCGGCCGTGTCATGAGGCCGCTCTACACGGTAGAGCAAG-AGCCAAACAGCGACAGCGGCGCCGAAA---TCGGGCAGCTGATCCTGAACAAGGAGCACGTT--ACGCGGCTCGAGGCC---GACAAAGAGCTGGGCAAGTACCATCCCGA-CTACTGGGGCTGGCAA-GGCCTCTTGAAGTCGGGTGCCATCGAGTACCTCGACGCCGAGGAGGAGGAGACGGTCATGATCTGC-ATGACCCCCGAAGACCTCGACAAGTTCCGGT--ACCGCAAGCTGGGGTTCATCGTG-GAGGACAACTCTGGCCAA--GGCAACAACAGAATCAAGACGAG--GCCGAACCCGACGACGCACATGTACACGCATTGCGAGATCCACCCCAGCATGCTGCTCGGCATCTGCGCGAGCATCATCCCGTTCCCCGACCACAACCAG
>LT993508_Humicola_olivacea_CBS_142031_T
------------------------------------------------------------------------------------------------------------------------------------------------------------------------------------------------------------------------------------------------------------------------------------------------------------------------------------------CTGGTGACGCTGGTCCAAGGGTTGCGGCGAAAGAACGTCATCTCCTTCGAGGTCTCGCTTGTCCGCGACATCCGCGATCGCGAGTTCAAGATCTTCTCCGACGCCGGCCGTGTGATGAGGCCACTGTACACGGTCGAGCAAG-AGCAGAACAGCGACAGCGGTGCGGAA---GTCGGACAGCTGATTCTGAACAAGGAGCATGTT--ACGCGCCTGGAGG-CG--GACAAGGAGCTGGGCAAGTACCATCCCGA-CTACTGGGGCTGGCAG-GGCCTGCTCAAGTCGGGTGCCATCGAGTACCTCGACGCCGAGGAGGAGGAAACCGTCATGATTTGC-ATGACGCCCGAGGACCTCGATAAATTTCGGT--ACCGCAAGATGGGCTTTATTGT-CGAGGACAACTCTGGTCAA--GGCAACAACAGGATCAAGACGAG--GCCGAATCCGACAACTCACATGTACACGCATTGCGAGATCCACCCCAGCATGCTGCTCGGTATCTGCGCGAGCATTATTCCCTTCCCCGACCACAACCAG
>LT993489_Humicola_atrobrunnea_HSAUPII05-1004_T
TACACGTTTGCCTCGACACTGTCGCATTTGCGCCGTACCAACACGCCCATCGGCCGCGACGGCAAGCTTGCCAAACCGCGCCAGCTCCACAACACGCATTGGGGTCTCGTCTGCCCGGCCGAAACGCCCGAAGGGCAGGCTTGCGGTCTGGTGAAAAACCTGTCGCTCATGTGCTACGTCAGTGTGGGCACGCCCGCGGACCCCATCGTGGAGTTCATGATTGCCAGAGGCATGGAGGTGCTCGAGGAGTACGAGCCCCTCCGGTACCCGAACGCAACCAAGGTGTTTGTCAATGGTACCTGGGTGGGTGTCCATCAGGATCCGAAGCACCTGGTCACGCTGGTCCAAGGGTTGCGGCGGAAGAACGTCATTTCTTTCGAGGTGTCGCTCGTCCGGGACATTCGCGACCGCGAGTTCAAGATCTTCTCAGACGCGGGTCGCGTCATGAGGCCGCTGTACACGGTCGAGCAAGAAG-AAAACGGCGAGAGCGGCGCGGA-ATG--CGGCCAGCTGATCCTCAACAAGGAGCACATC--ACACGCCTGGAGG-CG--GACAAGGAGTTGGGCAAATACCATCCCGA-CTACTGGGGCTGGCAA-GGCCTCTTGAAGTCGGGTGCCATCGAGTATCTCGATGCCGAAGAAGAGGAAACGGTTATGATCTGC-ATGACTCCCGAGGATCTTGACAAGTTCCG--TTATCGCAAGATGGGGTTCATCGTG-GAGGACAACTCCGGCCAG--GGCAACAACAGGATCAAGACGAG--GCCGAACCCGACGACTCACATGTATACGCACTGTGAGATCCATCCCAGCATGCTGCTCGGCATTTGCGCCAGCATTATTCCGTTCCCCGATCACAACCAG
>LT993510_Humicola_pulvericola_CBS_144165_T
------------------------------------------------------------------------------------------------------------------------------------------------------------------------------------------------------------------------------------------------------------------------------------------------------------------------------------------CTCGTCACGCTGGTCCAAGGGTTGCGGCGGAAGAACGTCATCTCTTTTGAGGTGTCGCTCGTCCGAGACATCCGCGACCGCGAGTTCAAGATCTTCTCGGATGCCGGTCGCGTCATGAGGCCGCTGTACACGGTTGAGCAAGAAG-AAAACGGCGAGAGCGGCGCCGA---GTGCGGTCAGCTAATCCTCAACAAGGAGCACATC--ACCCGCTTGGAGG-CG--GACAAGGAGTTGGGCAAATACCATCCCGA-CTACTGGGGCTGGCAG-GGACTCTTGAAATCGGGTGCCATTGAGTATCTCGATGCCGAAGAAGAGGAAACGGTCATGATCTGC-ATGACTCCTGAGGATCTCGACAAGTTCCG--TTACCGCAAGATGGGCTTCATCGTG-GAGGACAACTCGGGCCAG--GGCAACAACAGAATCAAGACGAG--GCCCAACCCGACGACTCACATGTACACGCACTGTGAGATCCATCCCAGCATGTTGCTCGGCATTTGCGCCAGCATTATCCCGTTCCCCGACCACAACCAG
>LT993516_Humicola_semispiralis_CBS_723.97_eT
TACACGTTCGCCTCGACACTGTCGCATTTGCGTCGCACCAACACGCCCATCGGGCGCGACGGCAAGCTTGCCAAACCGCGCCAGCTCCACAACACACATTGGGGTCTCGTCTGCCCGGCCGAAACGCCCGAAGGACAGGCTTGCGGTCTGGTGAAGAACCTGTCGCTCATGTGCTACGTCAGTGTGGGCACGCCCGCGGATCCCATCGTGGAGTTTATGATTGCCAGAGGTATGGAGGTCCTCGAGGAATACGAGCCCCTCCGGTACCCGAACGCAACCAAGGTGTTTGTCAACGGTACCTGGGTGGGTGTCCATCAGGATCCGAAGCACCTGGTCACACTGGTCCAAGGGTTGCGGCGGAAGAACGTCATTTCTTTCGAGGTGTCGCTTGTCCGAGACATCCGCGACCGCGAGTTCAAGATCTTCTCGGACGCGGGCCGCGTCATGAGGCCGCTGTACACGGTCGAGCAAGAAG-AAAACGGCGAGAGCGGCGCCGA---GTGCGGGCAGCTGATCCTCAACAAGGAGCACATC--ACCCGCTTGGAGG-CG--GACAAGGAGTTGGGCAAGTACCATCCCGA-CTACTGGGGTTGGCAG-GGCCTTTTGAAGTCCGGTGCCATCGAGTATCTCGATGCCGAAGAAGAGGAAACGGTCATGATCTGC-ATGACTCCCGAGGACCTCGACAAGTTCCG--TTACCGCAAGATGGGCTTCATCGT-CGAGGACAACTCGGGCCAG--GGCAACAACAGGATCAAGACGAG--GCCCAACCCGACGACCCACATGTACACGCACTGCGAGATCCATCCCAGCATGTTGCTCGGCATCTGCGCTAGCATCATCCCGTTCCCCGACCATAACCAG
>LT993486_Botryotrichum_verrucosum_CBS_116.64_T
TACACCTTCGCCTCAACCTTGTCGCATTTGCGGCGTACCAACACCCCCATTGGGCGCGACGGCAAACTCGCCAAACCTCGCCAGCTTCATAACACACATTGGGGTCTTGTGTGTCCGGCAGAGACGCCGGAAGGCCAGGCTTGCGGTCTCGTCAAGAACCTGTCCCTCATGTGCTACGTCAGTGTGGGCACACCAGCGGACCCCATCGTCGAGTTTATGGTTGCCCGTGGGATGGAAGTGCTCGAGGAGTACGAGCCACTGCGGTACCCCAATGCAACCAAGGTATTTGTCAACGGCACATGGGTCGGCGTGCATCAGGACCCGAAGCACCTGGTCACCCTGGTTCAAGGGTTGCGGAGGAAGAACGTCATCTCGTTCGAGGTTTCACTCGTCCGGGACATTCGCGACCGCGAGTTCAAGATCTTCTCCGACGCCGGCCGTGTCATGAGGCCGCTGTTCACCGTAGAACAGG-AGAAGAACGGAGAGAGCGGCGCAGAGATG---GGCCAGCTTATTCTCAACAAGGAGCACATC--ACGAGATTGGAGG-CG--GACAAGGAGTTGGGCAAGTATCACCCCGA-CTACTGGGGCTGGCAG-GGCTTGTTGAAGTCGGGTGCTATCGAGTACCTCGATGCCGAAGAGGAGGAGACGGTCATGATCAGC-ATGACTCCCGAGGACCTCGACAAGTTCCG--TTACCGCAAAATGGGGTTCATCGTG-GAAGACAACTCTGGCCAA--GGTAACAACAGGATCAAGACGA--AGCCGAACCCGGCGACGCACATGTACACTCACTGCGAGATCCACCCCAGCATGTTGCTCGGCATCTGCGCCAGCATCATTCCCTTCCCCGACCACAACCAG
>LT993545_Trichocladium_acropullum_CBS_114580T
TACACATTTGCCTCGACGCTGTCGCATTTGCGGCGAACCAACACCCCCATTGGGCGCGACGGCAAGCTTGCCAAGCCCCGCCAGCTTCACAACACCCATTGGGGCCTGGTGTGCCCTGCCGAGACTCCCGAAGGACAGGCTTGCGGTCTCGTCAAGAATCTGTCCCTGATGTGCTACGTCAGCGTGGGTACGCCCGCGGACCCCATAATAGAGTTCATGATCGCTAGGAACATGGAAGTGCTTGAAGAGTACGAGCCGCTCCGGTACCCCAACGCCACAAAGGTGTTCGTCAACGGTACATGGGTTGGTGTCCATCAGGACCCAAAGCACCTGGTCTCGCTCGTCCAGGGTCTGCGGAGGAAGAACGTCATCTCGTTTGAGGTTTCGCTGGTTAGAGACATCCGCGACCGCGAGTTCAAGATCTTCTCCGATGCAGGGCGCGTCATGAGGCCGCTCTTCACGGTAGAGCAGG-AGGAGAATGGCGACAGCGGGGCCGAGAAG---GGCCAGCTGATCCTCAACAAGGACCACATTCAAC--GGTTGGAGG-CG--GACAAGGAGCTGGGCAAATACCACCCCGA-CTACTGGGGCTGGCAG-GGCCTGTTGCGGTCAGGTGCAATTGAGTACCTGGATGCCGAGGAGGAAGAGACGGTCATGATTTGC-ATGACGCCCGAGGACCTCGACATGTACCGCCTCAC--CAAAATGGGCTTCGACGTG-GACGACACCTCCGGT--GTGGGCAACAACCGGATCAGGACCA--AGATGAACCCGACGACTCACATGTACACACATTGTGAGATCCACCCCAGCATGCTGCTCGGTATCTGCGCCAGCATCATTCCCTTCCCCGACCACAACCAG
>LT993550_Trichocladium_arxii_CBS_104.79T
TACACCTTTGCCTCGACGCTGTCACATTTGAGGCGAACCAACACGCCTATTGGGCGCGACGGCAAGCTTGCCAAACCCCGCCAGCTTCACAACACCCATTGGGGCCTGGTTTGCCCTGCCGAGACTCCCGAAGGACAGGCTTGCGGTCTCGTCAAAAATTTGTCTCTGATGTGCTACGTCAGCGTGGGTACGCCCGCGGATCCCATAATAGAGTTCATGATCGCCAGGAACATGGAAGTGCTCGAAGAGTACGAGCCGCTCCGGTACCCCAACGCCACGAAGGTGTTCGTCAACGGTACCTGGGTTGGTGTCCATCAAGACCCGAAGCACCTGGTCTCACTGGTCCAGGGTCTGCGGAGAAAGAACGTCATCTCGTTTGAGGTTTCGCTGGTTAGAGACATCCGCGACCGCGAGTTCAAGATTTTCTCCGATGCCGGCCGTGTCATGAGGCCGCTCTTCACTGTTGAACAGG-AGGAGAGTGGCGACAGCGGTGCCGAGAAG---GGCCAGCTCATCCTCAACAAGGATCACATCCAAC--GGTTGGAGG-CG--GACAAGGAGCTGGGCAAATATCACCCCGA-CTACTGGGGCTGGCAG-GGCTTGTTGCGGTCAGGTGCTATTGAGTACCTGGATGCCGAAGAGGAAGAGACGGTCATGATCTGC-ATGACGCCCGAGGATCTCGACATGTACCGCCTCAC--CAAGATGGGCTTCGACGTG-GACGACACCTCCGGT--GTTGGCAATAACAGGATCAGGACCA--AGATGAATCCGACAACTCACATGTACACGCATTGTGAGATCCACCCCAGCATGCTGCTCGGCATCTGCGCGAGCATCATTCCATTCCCCGATCACAACCAG
>LT993547_Trichocladium_amorphum_CBS_127763T
TACACATTTGCCTCAACGTTGTCACATTTGAGGCGGACCAACACGCCCATTGGTCGTGACGGCAAGCTTGCCAAACCCCGCCAGCTTCACAACACTCACTGGGGTCTCGTGTGCCCTGCCGAGACTCCCGAAGGACAGGCTTGCGGTCTTGTCAAGAACCTGTCCCTGATGTGCTACGTCAGCGTGGGTACGCCCGCGGATCCCATTATCGAATTCATGATTGCCAGAAACATGGAAGTGCTTGAAGAGTACGAGCCGCTCCGGTATCCCAATGCCACCAAGGTGTTTGTCAACGGCACCTGGGTCGGTGTTCATCAAGACCCGAAGCACTTGGTCTCGCTGGTCCAGGGCCTGCGGAGAAAGAACGTCATCTCGTTTGAGGTTTCGCTGGTTAGAGACATTCGCGACCGCGAGTTCAAGATTTTCTCTGATGCCGGGCGTGTCATGCGGCCGCTCTTCACGGTCGAACAGG-AGGAGAACGGTGATAGCGGCGCTGAAAAG---GGCCAGCTGATCCTCAACAAGGACCACATCCA--GCGGTTGGAGG-CG--GATAAGGAGCTCGGCAAATACCACCCCGA-CTATTGGGGCTGGCAG-GGCCTGCTGCGGTCCGGCGCGATCGAGTACCTGGATGCTGAGGAAGAAGAGACGGTCATGATTTGC-ATGACGCCCGAAGACCTCGACATGTACCGCCTCAC--CAAGATGGGCTTCGACGTG-GACGACACCTCTGGCCAA--GGCAATAACCGGATCAGGACCA--AGATGAACCCCACCACTCACATGTACACGCATTGTGAGATTCACCCCAGCATGCTGCTCGGTATCTGCGCGAGCATCATTCCTTTCCCCGATCACAATCAG
>LT993564_Trichocladium_seminis-citrull_CBS_143.58T
TACACTTTTGCCTCGACACTGTCACATTTGAGGCGGACCAACACGCCCATCGGTCGTGACGGCAAGCTCGCCAAACCCCGCCAGCTTCACAACACCCACTGGGGCCTTGTGTGCCCTGCCGAGACTCCCGAAGGACAGGCTTGCGGTCTCGTCAAGAATCTGTCCCTGATGTGCTACGTCAGCGTGGGTACGCCCGCGGATCCCATTATCGAGTTCATGATCGCCAGAAACATGGAAGTGCTCGAAGAGTATGAGCCGCTGCGGTACCCCAATGCCACCAAGGTGTTTGTCAACGGTACCTGGGTCGGTGTTCATCAGGACCCGAAGCACCTGGTCTCACTGGTCCAGGGCCTGCGGAGAAAGAACGTCATCTCGTTTGAGGTTTCGCTGGTTAGAGACATTCGCGATCGCGAGTTCAAGATCTTTTCCGATGCCGGGCGTGTCATGCGGCCGCTCTTCACGGTCGAGCAGG-AGGAGAACGGTGACAGCGGCGCTGAGAAG---GGCCAGCTGATTCTCAACAAGGACCACATCCAACGC--TTGGAGG-CG--GACAAGGAGCTCGGCAAGTACCATCCCGA-CTACTGGGGCTGGCAG-GGCCTGCTGCGGTCAGGTGCCATCGAGTACCTGGATGCGGAGGAGGAAGAGACGGTCATGATATGC-ATGACGCCCGAAGACCTCGACATGTACCGCCTCAC--CAAGATGGGCTTCGACGTG-GACGACACGTCTGGTCAA--GGAAACAACCGGATCAGGACCA--AGATGAACCCGACCACTCACATGTACACGCATTGTGAGATTCACCCCAGCATGCTGCTCGGTATCTGCGCGAGCATCATTCCCTTCCCTGATCACAACCAG
>LT993554_Trichocladium_beniowskiae_CBS_757.74T
TACACTTTTGCCTCGACACTGTCGCATTTGAGGCGGACCAACACCCCCATCGGCCGTGACGGCAAGCTCGCCAAGCCCCGTCAGCTTCACAACACCCACTGGGGACTCGTGTGCCCTGCCGAGACGCCCGAAGGACAGGCTTGCGGTCTCGTCAAGAATCTGTCCCTGATGTGCTACGTCAGCGTGGGTACGCCTGCGGACCCCATTGTCGAGTTCATGATCGCCAGAAACATGGAAGTGCTCGAAGAATACGAGCCGCTGCGGTATCCCAACGCCACCAAGGTCTTCGTCAACGGTACCTGGGTCGGTGTCCATCAGGACCCGAAGCACTTGGTCTCGCTGGTCCAGGGCCTGCGGAGAAAGAACGTCATCTCGTTTGAGGTTTCGCTGGTTAGAGACATTCGCGACCGCGAGTTCAAGATTTTCTCCGATGCCGGGCGTGTCATGCGGCCGCTCTTCACGGTCGAACAAG-AGGAGAACAGCGATAGCGGCGTCGAGAAG---GGCCAGCTGATCCTCAACAAGGACCACATTCA--GCGGTTGGAGG-CG--GACAAGGAGCTCGGAAAATACCACCCCGA-CTACTGGGGCTGGCAG-GGCCTGCTGCGGTCAGGCGCCATCGAGTACTTGGATGCCGAGGAGGAAGAGACAGTCATGATTTGC-ATGACGCCCGAGGACCTCGACATGTACCGCCTCAC--CAAGATGGGCTTCGACGTG-GACGACACATCTGGTCAA--GGCAATAACCGGATCAGGACGA--AGATGAACCCGACCACGCACATGTACACGCATTGCGAGATCCACCCCAGCATGCTGCTCGGTATCTGCGCGAGCATCATTCCCTTCCCCGATCACAACCAG
>LT993558_Trichocladium_griseum_CBS_119.14_NeoT
TACACCTTTGCCTCGACACTCTCCCATTTGCGGCGAACCAACACGCCTATCGGCCGCGACGGCAAGATTGCCAAACCCCGACAGCTCCACAACACCCATTGGGGCCTGGTGTGCCCTGCAGAGACTCCCGAAGGTCAGGCTTGCGGCCTCGTCAAGAACCTGTCGTTGATGTGCTACGTCAGCGTGGGCACGCCCGCGGATCCCGTAGTAGAGTTCATGATTGCCAGGAATATGGAAGTCCTCGAAGAGTACGAACCGCTCCGATATCCCAATGCCACCAAGGTGTTCGTCAATGGTACCTGGGTCGGTGTTCATCAAGATCCGAAGCACCTGGTCTCGTTGGTCCAGGGTCTGCGGAGAAAGAACGTCATCTCGTTCGAGGTCTCGCTGGTCCGCGACATCCGTGACCGCGAGTTCAAGATCTTCTCGGATGCGGGGCGAGTCATGAGGCCACTCTACACGGTGGAACAGG-AGGAGAACGGCGACCATGGCGCTGAGAAG---GGCCAGCTTATCCTCAACAAGGACCACATCCAA--AGGCTCGAGG-CG--GACAAGGAGCTGGGGAAGTTCCATCCCGA-CTACTGGGGCTGGCAAGGG-CTTTTGAGGTCAGGTGCCATTGAGTACTTGGATGCCGAGGAGGAAGAGACAGTCATGATTTGC-ATGACGCCCGAGGACCTCGACATGTACCGCCTGA--GCAAGATGGGCTTCGAGGTG-GACGACACCTCTGGT--GTCGGAAATAACCGGATTAGGACCA--AGATGAATCCGACAACTCATGTGTACACACATTGTGAGATCCACCCCAGCATGCTGCTCGGCATCTGCGCGAGCATCATTCCATTCCCCGATCACAACCAA
>LT993561_Trichocladium_jilongensis_HSAUPII07_1485T
TACACCTTTGCCTCGACACTCTCCCATTTGCGGCGAACCAACACGCCTATCGGCCGTGACGGCAAGATTGCCAAACCCCGACAGCTTCACAATACCCATTGGGGCCTGGTGTGCCCTGCAGAGACTCCCGAAGGTCAGGCTTGCGGTCTCGTCAAGAACCTGTCCTTGATGTGCTACGTCAGTGTGGGCACGCCCGCGGATCCCGTAGTAGAGTTCATGATTGCCAGGAATATGGAAGTTCTCGAAGAGTACGAGCCGCTCCGGTATCCCAATGCCACCAAGGTGTTCGTCAATGGCACCTGGGTCGGTGTTCACCAAGATCCGAAGCACCTGGTCTCGTTGGTCCAGGGTCTGCGGAGAAAGAACGTCATCTCGTTCGAGGTCTCGCTGGTCCGCGACATCCGTGACCGCGAGTTCAAGATCTTCTCGGATGCGGGGCGAGTGATGAGGCCACTCTACACGGTGGAACAGG-AGGAGAACGGCGACCATGGCGCTGAGAAG---GGCCAGCTGATCCTCAACAAGGACCACATCCAA--AGGCTCGAGG-CG--GATAAGGAGCTGGGGAAGTTCCATCCCGA-CTACTGGGGCTGGCAAGGG-CTTTTGAGGTCAGGTGCCATTGAGTACCTGGATGCCGAGGAGGAAGAGACGGTCATGATTTGC-ATGACGCCCGAGGACCTCGACATGTACCGCCTGA--GCAAGATGGGCTTCGAGGTG-GACGACACCTCTGGT--GTTGGCAATAACCGGATCAGGACCA--AGATGAATCCGACAACTCACGTGTACACACATTGTGAGATCCACCCCAGCATGCTGCTCGGCATCTGCGCGAGCATCATTCCATTCCCCGACCACAACCAG
>LT993551_Trichocladium_asperum_CBS_903.85eT
TACACCTTTGCCTCGACACTCTCCCATTTGCGGCGAACCAACACGCCTATCGGCCGCGACGGCAAGATTGCCAAACCCCGGCAGCTCCACAACACCCATTGGGGCCTGGTCTGCCCTGCAGAGACTCCTGAAGGTCAGGCTTGCGGTCTCGTCAAGAATCTGTCCTTGATGTGCTACGTCAGCGTGGGCACGCCCGCGGACCCCGTCGTAGAGTTCATGATTGCCAGGAATATGGAAGTTCTCGAAGAGTACGAGCCGCTCCGGTATCCCAATGCCACCAAGGTGTTCGTCAATGGTACCTGGGTCGGTGTTCATCAAGATCCGAAGCACCTGGTATCGTTGGTTCAAGGTCTGCGGAGAAAGAACGTCATCTCGTTCGAGGTCTCGCTGGTCCGCGACATCCGTGACCGCGAGTTCAAGATCTTCTCGGATGCGGGGCGAGTCATGAGGCCACTTTACACGGTGGAACAGG-AGGACAATGGCGACCATGGCGCTGAGAAG---GGCCAGCTTATCCTCAACAAGGACCACATTCAAAAA--CTCGAGG-CG--GACAAGGAGCTGGGGAAGTTCCACCCCGA-CTACTGGGGCTGGCAAGGG-CTTTTGAGGTCAGGTGCCATTGAGTACCTGGATGCTGAGGAGGAAGAGACAGTCATGATTTGC-ATGACGCCCGAGGACCTCGACATGTACCGCCTGAC--CAAGATGGGCTTTGAGGTG-GACGACACCTCTGGT--GTCGGCAATAACCGGATTAGGACCA--AGATGAATCCGACAACTCATGTGTACACACATTGTGAGATCCACCCCAGCATGCTTCTCGGCATCTGCGCGAGCATCATTCCTTTCCCCGATCACAACCAG
>LT993553_Trichocladium_asperum_CBS_157.22
TACACCTTTGCCTCGACACTCTCCCATTTGCGGCGAACCAACACGCCTATCGGCCGCGACGGCAAGATTGCCAAACCCCGGCAGCTCCACAACACCCATTGGGGCCTGGTCTGCCCTGCAGAGACTCCTGAAGGTCAGGCTTGCGGTCTCGTCAAGAATCTGTCCTTGATGTGCTACGTCAGCGTGGGCACGCCCGCGGACCCCGTCGTAGAGTTCATGATTGCCAGGAATATGGAAGTTCTCGAAGAGTACGAGCCGCTCCGGTATCCCAATGCCACCAAGGTGTTCGTCAATGGTACCTGGGTCGGTGTTCATCAAGATCCGAAGCACCTGGTATCGTTGGTTCAAGGTCTGCGGAGAAAGAACGTCATCTCGTTCGAGGTCTCGCTGGTCCGCGACATCCGTGACCGCGAGTTCAAGATCTTCTCGGATGCGGGGCGAGTCATGAGGCCACTTTACACGGTGGAACAGG-AGGACAATGGCGACCATGGCGCTGAGAAG---GGCCAGCTTATCCTCAACAAGGACCACATTCAAAAA--CTCGAGG-CG--GACAAGGAGCTGGGGAAGTTCCACCCCGA-CTACTGGGGCTGGCAAGGG-CTTTTGAGGTCAGGTGCCATTGAGTACCTAGATGCTGAGGAGGAAGAGACAGTCATGATTTGC-ATGACGCCCGAGGACCTCGACATGTACCGCCTGAC--CAAGATGGGCTTTGAGGTG-GACGACACCTCTGGT--GTCGGCAATAACCGGATTAGGACCA--AGATGAATCCGACAACTCATGTGTACACACATTGTGAGATCCACCCCAGCATGCTTCTCGGCATCTGCGCGAGCATCATTCCTTTCCCCGATCACAACCAG
>LT993552_Trichocladium_asperum_CBS_140.21
TACACCTTTGCCTCGACACTCTCCCATTTGCGGCGAACCAACACGCCTATCGGCCGCGACGGCAAGATTGCCAAACCCCGGCAGCTCCACAACACCCATTGGGGCCTGGTCTGCCCTGCAGAGACTCCTGAAGGTCAGGCTTGTGGTCTCGTCAAGAATCTGTCCTTGATGTGCTACGTCAGCGTGGGCACGCCCGCGGACCCCGTCGTAGAGTTCATGATTGCCAGGAATATGGAAGTTCTCGAAGAGTACGAGCCACTCCGGTATCCCAATGCCACCAAGGTGTTCGTCAATGGTACCTGGGTCGGTGTTCATCAAGATCCGAAGCACCTGGTCTCGTTGGTCCAAGGTCTGCGGAGAAAGAATGTCATCTCGTTCGAGGTCTCGCTGGTCCGCGACATCCGTGACCGCGAGTTCAAGATCTTCTCGGATGCGGGGCGAGTCATGAGGCCACTTTACACGGTGGAACAGG-AGGACAATGGCGACCATGGCGCTGAGAAG---GGCCAGCTTATCCTCAACAAGGACCACATTCAAAAA--CTCGAGG-CG--GACAAGGAGCTGGGGAAGTTCCACCCCGA-CTATTGGGGCTGGCAAGGG-CTTTTGAGGTCAGGTGCCATTGAGTACCTGGATGCTGAGGAGGAAGAGACAGTCATGATTTGC-ATGACGCCCGAGGACCTCGACATGTACCGCCTGAC--CAAGATGGGTTTTGAGGTG-GATGACACCTCTGGT--GTCGGCAATAACCGGATTAGGACCA--AGATGAATCCGACAACTCATGTGTACACACATTGTGAGATCCACCCCAGCATGCTGCTCGGCATCTGCGCGAGCATCATTCCATTCCCCGATCACAACCAG
>LT993563_Trichocladium_nigrospermum_CBS_103.36
TACACCTTTGCCTCGACACTCTCCCATTTGCGGCGAACCAACACGCCTATCGGCCGCGACGGCAAGATTGCCAAGCCCCGGCAGCTCCACAACACCCATTGGGGCCTGGTTTGCCCTGCAGAGACTCCTGAAGGGCAGGCTTGCGGTCTCGTCAAGAACCTGTCCTTGATGTGCTACGTCAGCGTGGGTACGCCCGCGGACCCCGTCGTGGAGTTCATGATTGCCAGGAATATGGAAGTTCTCGAAGAGTACGAGCCGCTCCGGTATCCCAATGCCACCAAGGTGTTTGTCAATGGTACCTGGGTCGGTGTTCATCAAGATCCGAAGCACCTGGTCTCGTTGGTCCAAGGTCTGCGGAGAAAGAACGTCATCTCGTTCGAGGTCTCGCTGGTCCGCGACATCCGCGACCGCGAGTTCAAGATCTTCTCGGATGCGGGGCGAGTGATGAGGCCACTCTACACGGTGGAACAGGAAG-AAAACGGCGACCATGGCGCTGAGAAG---GGCCAGCTTATTCTCAACAAGGAGCACATCCAAAA--GCTCGAGG-CG--GACAAGGAACTGGGGAAGTTCCATCCCGA-CTACTGGGGCTGGCAAGGG-CTTTTGAGGTCAGGTGCCATTGAGTACCTGGATGCCGAGGAGGAAGAGACAGTCATGATTTGC-ATGACGCCCGAGGACCTCGACATGTACCGCCTGA--GCAAGATGGGCTTCGAGGTG-GACGACACGTCTGGT--GTCGGCAATAACCGGATCAGGACCA--AGATGAATCCGACAACTCATGTGTACACACATTGTGAGATCCACCCCAGCATGCTGCTCGGCATCTGCGCGAGCATCATTCCATTCCCCGATCACAATCAG
>LT993557_Trichocladium_gilmaniellae_CBS_388.75T
TACACTTTTGCCTCGACACTCTCCCATTTGCGGCGAACCAACACGCCTATCGGCCGTGACGGCAAGATTGCCAAACCCCGACAGCTCCACAACACCCATTGGGGCCTGGTGTGCCCTGCAGAGACACCCGAAGGTCAGGCTTGCGGTCTCGTCAAGAACCTGTCCTTGATGTGCTACGTCAGCGTGGGTACGCCCGCGGATCCCGTAGTAGAGTTCATGATTGCCAGGAATATGGAAGTTCTCGAAGAGTACGAGCCGCTCCGGTATCCCAATGCCACCAAGGTGTTTGTCAATGGTACTTGGGTTGGTGTTCATCAAGATCCGAAGCATCTGGTCTCGTTGGTCCAGGGTCTGCGGAGAAAGAACGTCATCTCGTTCGAGGTCTCACTGGTTCGCGATATCCGTGACCGCGAATTCAAGATCTTCTCGGACGCGGGGCGAGTGATGAGGCCACTCTACACGGTGGAACAGG-AGGATAACGGCGACCACGGCGCTGAGAAG---GGTCAGCTTATCCTCAACAAGGATCACATCCAAAA--GCTCGAGG-CG--GATAAGGAGCTGGGCAAGTTCCATCCCGA-CTACTGGGGCTGGCAAGGG-CTCTTGAGGTCAGGTGCTATCGAGTACCTGGATGCCGAGGAGGAAGAGACCGTGATGATTTGC-ATGACGCCCGAGGACCTGGACATGTACCGCCTGA--GCAAGATGGGCTTCGAAGTG-GACGACACCTCTGGT--GTCGGCAATAACCGGATCAGGACCA--AGATGAATCCGACAACTCACGTGTATACACATTGTGAGATCCACCCCAGCATGCTGCTCGGCATCTGCGCGAGCATCATTCCTTTCCCCGATCACAACCAG
>OL314247_VKM_F-4904
TACACTTTTGCCTCGACACTCTCCCATTTGAGGCGAACCAATACACCCATTGGTCGCGACGGCAAGCTTGCGAAGCCCCGCCAGCTTCACAATACCCATTGGGGTCTGGTGTGCCCTGCAGAAACGCCCGAGGGACAGGCTTGCGGTCTCGTCAAGAATTTGTCTCTGATGTGCTACGTCAGCGTGGGCACGCCCGCGGACCCTGTGGTGGAGTTCATGATCGCCCGGAACATGGAAGTCCTCGAAGAGTACGAGCCGCTCCGGTATCCTAATGCCACCAAGGTGTTTGTCAATGGTACTTGGGTCGGTGTTCATCAGGACCCCAAGCATTTGGTTTCGCTGGTCCAGGGCCTGAGGAGGAAGAACGTCATCTCGTTCGAAGTCTCCCTGGTTCGTGATATCCGTGACCGCGAGTTCAAGATCTTCTCGGATGCGGGTCGCGTAATGAGGCCGCTCTTCACGGTAGAACAGGAAG-AGAATGGCGAACACGGCGCTGAAAAG---GGCCAGCTGATTCTGAACAAGGAGCACATTCAACAC--CTGGAGG-CG--GACAAGGAGCTGGGGAAGTTCCACCCCGA-CTACTGGGGCTGGCAA-GGCCTGTTGCGGTCAGGTGCCATTGAGTATCTGGACGCCGAGGAGGAGGAGACGGTCATGATCTGC-ATGACGCCCGAGGATCTCGACATGTACCGTCTTA--GCAAGATGGGCTTCGACGTG-GATGATACCTCCGGT--GTTGGCAACAACCGGATCAGGACCA--AGATGAACCCAACAACGCACATGTACACACATTGTGAGATCCACCCCAGCATGCTGCTCGGCATCTGCGCAAGCATCATTCCATTCCCCGATCACAACCAA
>OL314248_VKM_F-4914*
TACACTTTTGCCTCGACACTCTCCCATTTGAGGCGAACCAATACACCCATTGGTCGCGACGGCAAGCTTGCGAAGCCCCGCCAGCTTCACAATACCCATTGGGGTCTGGTGTGCCCTGCAGAAACGCCCGAGGGACAGGCTTGCGGTCTCGTCAAGAATTTGTCTCTGATGTGCTACGTCAGCGTGGGCACGCCCGCGGACCCTGTGGTGGAGTTCATGATCGCCCGGAACATGGAAGTCCTCGAAGAGTACGAGCCGCTCCGGTATCCTAATGCCACCAAGGTGTTTGTCAATGGTACTTGGGTCGGTGTTCATCAGGACCCCAAGCATTTGGTTTCGCTGGTCCAGGGCCTGAGGAGGAAGAACGTCATCTCGTTCGAAGTCTCCCTGGTTCGTGATATCCGTGACCGCGAGTTCAAGATCTTCTCGGATGCGGGTCGCGTAATGAGGCCGCTCTTCACGGTAGAACAGGAAG-AGAATGGCGAACACGGCGCTGAAAAG---GGCCAGCTGATTCTGAACAAGGAGCACATTCAACAC--CTGGAGG-CG--GACAAGGAGCTGGGGAAGTTCCACCCCGA-CTACTGGGGCTGGCAA-GGCCTGTTGCGGTCAGGTGCCATTGAGTATCTGGACGCCGAGGAGGAGGAGACGGTCATGATCTGC-ATGACGCCCGAGGATCTCGACATGTACCGTCTTA--GCAAGATGGGCTTCGACGTG-GATGATACCTCCGGT--GTTGGCAACAACCGGATCAGGACCA--AGATGAACCCAACAACGCACATGTACACACATTGTGAGATCCACCCCAGCATGCTGCTCGGCATCTGCGCAAGCATCATTCCATTCCCCGATCACAACCAA
>OL314246_VKM F-4913
TACACTTTTGCCTCGACACTCTCCCATTTGAGGCGAACCAATACACCCATTGGTCGCGACGGCAAGCTTGCGAAGCCCCGCCAGCTTCACAATACCCATTGGGGTCTGGTGTGCCCTGCAGAAACGCCCGAGGGACAGGCTTGCGGTCTCGTCAAGAATTTGTCTCTGATGTGCTACGTCAGCGTGGGCACGCCCGCGGACCCTGTGGTGGAGTTCATGATCGCCCGGAACATGGAAGTCCTCGAAGAGTACGAGCCGCTCCGGTATCCTAATGCCACCAAGGTGTTTGTCAATGGTACTTGGGTCGGTGTTCATCAGGACCCCAAGCATTTGGTTTCGCTGGTCCAGGGCCTGAGGAGGAAGAACGTCATCTCGTTCGAAGTCTCCCTGGTTCGTGATATCCGTGACCGCGAGTTCAAGATCTTCTCGGATGCGGGTCGCGTAATGAGGCCGCTCTTCACGGTAGAACAGGAAG-AGAATGGCGAACACGGCGCTGAAAAG---GGCCAGCTGATTCTGAACAAGGAGCACATTCAACAC--CTGGAGG-CG--GACAAGGAGCTGGGGAAGTTCCACCCCGA-CTACTGGGGCTGGCAA-GGCCTGTTGCGGTCAGGTGCCATTGAGTATCTGGACGCCGAGGAGGAGGAGACGGTCATGATCTGC-ATGACGCCCGAGGATCTCGACATGTACCGTCTTA--GCAAGATGGGCTTCGACGTG-GATGATACCTCCGGT--GTTGGCAACAACCGGATCAGGACCA--AGATGAACCCAACAACGCACATGTACACACATTGTGAGATCCACCCCAGCATGCTGCTCGGCATCTGCGCAAGCATCATTCCATTCCCCGATCACAACCAA
>OL314245_VKM_F-4905
TACACTTTTGCCTCGACACTCTCCCATTTGAGGCGAACCAATACACCCATTGGTCGCGACGGCAAGCTTGCGAAGCCCCGCCAGCTTCACAATACCCATTGGGGTCTGGTGTGCCCTGCAGAAACGCCCGAGGGACAGGCTTGCGGTCTCGTCAAGAATTTGTCTCTGATGTGCTACGTCAGCGTGGGCACGCCCGCGGACCCTGTGGTGGAGTTCATGATCGCCCGGAACATGGAAGTCCTCGAAGAGTACGAGCCGCTCCGGTATCCTAATGCCACCAAGGTGTTTGTCAATGGTACTTGGGTCGGTGTTCATCAGGACCCCAAGCATTTGGTTTCGCTGGTCCAGGGCCTGAGGAGGAAGAACGTCATCTCGTTCGAAGTCTCCCTGGTTCGTGATATCCGTGACCGCGAGTTCAAGATCTTCTCGGATGCGGGTCGCGTAATGAGGCCGCTCTTCACGGTAGAACAGGAAG-AGAATGGCGAACACGGCGCTGAAAAG---GGCCAGCTGATTCTGAACAAGGAGCACATTCAACAC--CTGGAGG-CG--GACAAGGAGCTGGGGAAGTTCCACCCCGA-CTACTGGGGCTGGCAA-GGCCTGTTGCGGTCAGGTGCCATTGAGTATCTGGACGCCGAGGAGGAGGAGACGGTCATGATCTGC-ATGACGCCCGAGGATCTCGACATGTACCGTCTTA--GCAAGATGGGCTTCGACGTG-GATGATACCTCCGGT--GTTGGCAACAACCGGATCAGGACCA--AGATGAACCCAACAACGCACATGTACACACATTGTGAGATCCACCCCAGCATGCTGCTCGGCATCTGCGCAAGCATCATTCCATTCCCCGATCACAACCAA
>OL314244_VKM_F-4902*
TACACTTTTGCCTCGACACTCTCCCATTTGAGGCGAACCAATACACCCATTGGTCGCGACGGCAAGCTTGCGAAGCCCCGCCAGCTTCACAATACCCATTGGGGTCTGGTGTGCCCTGCAGAAACGCCCGAGGGACAGGCTTGCGGTCTCGTCAAGAATTTGTCTCTGATGTGCTACGTCAGCGTGGGCACGCCCGCGGACCCTGTGGTGGAGTTCATGATCGCCCGGAACATGGAAGTCCTCGAAGAGTACGAGCCGCTCCGGTATCCTAATGCCACCAAGGTGTTTGTCAATGGTACTTGGGTCGGTGTTCATCAGGACCCCAAGCATTTGGTTTCGCTGGTCCAGGGCCTGAGGAGGAAGAACGTCATCTCGTTCGAAGTCTCCCTGGTTCGTGATATCCGTGACCGCGAGTTCAAGATCTTCTCGGATGCGGGTCGCGTAATGAGGCCGCTCTTCACGGTAGAACAGGAAG-AGAATGGCGAACACGGCGCTGAAAAG---GGCCAGCTGATTCTGAACAAGGAGCACATTCAACAC--CTGGAGG-CG--GACAAGGAGCTGGGGAAGTTCCACCCCGA-CTACTGGGGCTGGCAA-GGCCTGTTGCGGTCAGGTGCCATTGAGTATCTGGACGCCGAGGAGGAGGAGACGGTCATGATCTGC-ATGACGCCCGAGGATCTCGACATGTACCGTCTTA--GCAAGATGGGCTTCGACGTG-GATGATACCTCCGGT--GTTGGCAACAACCGGATCAGGACCA--AGATGAACCCAACAACGCACATGTACACACATTGTGAGATCCACCCCAGCATGCTGCTCGGCATCTGCGCAAGCATCATTCCATTCCCCGATCACAACCAA
>OL314243_VKM_F-4903
TACACTTTTGCCTCGACACTCTCCCATTTGAGGCGAACCAATACACCCATTGGTCGCGACGGCAAGCTTGCGAAGCCCCGCCAGCTTCACAATACCCATTGGGGTCTGGTGTGCCCTGCAGAAACGCCCGAGGGACAGGCTTGCGGTCTCGTCAAGAATTTGTCTCTGATGTGCTACGTCAGCGTGGGCACGCCCGCGGACCCTGTGGTGGAGTTCATGATCGCCCGGAACATGGAAGTCCTCGAAGAGTACGAGCCGCTCCGGTATCCTAATGCCACCAAGGTGTTTGTCAATGGTACTTGGGTCGGTGTTCATCAGGACCCCAAGCATTTGGTTTCGCTGGTCCAGGGCCTGAGGAGGAAGAACGTCATCTCGTTCGAAGTCTCCCTGGTTCGTGATATCCGTGACCGCGAGTTCAAGATCTTCTCGGATGCGGGTCGCGTAATGAGGCCGCTCTTCACGGTAGAACAGGAAG-AGAATGGCGAACACGGCGCTGAAAAG---GGCCAGCTGATTCTGAACAAGGAGCACATTCAACAC--CTGGAGG-CG--GACAAGGAGCTGGGGAAGTTCCACCCCGA-CTACTGGGGCTGGCAA-GGCCTGTTGCGGTCAGGTGCCATTGAGTATCTGGACGCCGAGGAGGAGGAGACGGTCATGATCTGC-ATGACGCCCGAGGATCTCGACATGTACCGTCTTA--GCAAGATGGGCTTCGACGTG-GATGATACCTCCGGT--GTTGGCAACAACCGGATCAGGACCA--AGATGAACCCAACAACGCACATGTACACACATTGTGAGATCCACCCCAGCATGCTGCTCGGCATCTGCGCAAGCATCATTCCATTCCCCGATCACAACCAA
>LT993555_Trichocladium_crispatum_CBS_149.58
TACACTTTTGCATCGACACTGTCCCATTTGAGGCGAACCAACACGCCCATCGGGCGCGACGGCAAGCTTGCGAAACCCCGACAGCTTCACAACACCCATTGGGGTCTGGTGTGCCCTGCCGAGACTCCCGAAGGACAGGCTTGCGGTCTCGTCAAGAATTTGTCCCTGATGTGCTACGTCAGTGTGGGCACGCCCGCTGATCCCGTAGTCGAGTTCATGATCGCCAGAAACATGGAGGTCCTCGAGGAATACGAGCCGCTCCGCTATCCCAATGCCACCAAGGTGTTTGTCAACGGTACCTGGGTCGGTGTCCATCAGGATCCCAAGCACTTGGTTTCGCTGGTCCAGGGCCTGCGGAGAAAGAATGTCATCTCGTTCGAGGTCTCGCTGGTCCGCGACATCCGTGACCGCGAGTTCAAGATCTTCTCGGATGCGGGGCGAGTCATGAGGCCCCTATTTACGGTAGAGCAGG-AGGATAATGGCGAGCACGGTGCTGAAAAG---GGCCAACTGATCCTCAACAAAGACCACATCCAAC--GGCTGGAGGCC---GATAAGGAGGTGGGGAAGTACCACCCCGA-CTACTGGGGCTGGCAA-GGCCTGTTGAGGTCAGGTGCCATTGAGTACCTGGATGCCGAGGAGGAAGAGACAGTCATGATCTGC-ATGACGCCCGAGGACCTCGACATGTACCGTCTTA--GCAAGATGGGCTTCGATGT-CGACGACACCTCTGGT--GTTGGCAACAACCGGATCAGGACCA--AGATGAATCCGACAACTCACGTGTACACGCATTGTGAGATCCACCCCAGCATGCTGCTCGGCATCTGCGCGAGCATCATTCCATTCCCTGATCACAACCAG
>LT993556_Trichocladium_crispatum_CBS_693.71
TACACTTTTGCATCGACACTGTCCCATTTGAGGCGAACCAACACGCCCATCGGGCGCGACGGCAAGCTTGCGAAACCCCGACAGCTTCACAACACCCATTGGGGTCTGGTGTGCCCTGCCGAGACTCCCGAAGGACAGGCTTGCGGTCTCGTCAAGAATTTGTCCCTGATGTGCTACGTCAGTGTGGGCACGCCCGCTGATCCCGTAGTCGAGTTCATGATCGCCAGAAACATGGAGGTCCTCGAGGAATACGAGCCGCTCCGGTATCCCAATGCCACCAAGGTGTTTGTCAACGGTACCTGGGTCGGTGTCCATCAGGATCCCAAGCACTTGGTTTCGCTGGTCCAGGGCCTGCGGAGAAAGAATGTCATCTCGTTCGAGGTCTCGCTGGTCCGCGACATCCGTGACCGCGAGTTCAAGATCTTCTCGGATGCGGGGCGAGTCATGAGGCCCCTATTTACGGTAGAGCAGG-AGGATAATGGCGAGCACGGTGCTGAAAAG---GGCCAACTGATCCTCAACAAAGACCACATCCAAC--GGCTGGAGG-CG--GATAAGGAGGTGGGGAAGTACCACCCCGA-CTACTGGGGCTGGCAA-GGCCTGTTGAGGTCAGGTGCCATTGAGTACCTGGATGCCGAGGAGGAAGAGACAGTCATGATCTGC-ATGACGCCCGAGGACCTCGACATGTACCGTCTTA--GCAAGATGGGCTTCGATGT-CGACGACACCTCTGGT--GTTGGCAACAACCGGATCAGGACCA--AGATGAATCCGACAACTCACGTGTACACGCATTGTGAGATCCACCCCAGCATGCTGCTCGGCATCTGCGCGAGCATCATTCCATTCCCTGATCACAACCAG
>LT993549_Trichocladium_antarcticum_CBS_123565T
TACACTTTTGCGTCGACACTATCTCATTTGAGGCGGACCAACACGCCCATCGGGCGCGACGGCAAGCTTGCGAAACCGCGACAGCTCCACAACACCCATTGGGGTCTGGTGTGCCCTGCAGAAACCCCCGAAGGACAGGCTTGCGGTCTCGTCAAGAATCTGTCCCTGATGTGCTACGTCAGCGTGGGCACGCCCGCGGATCCTGTGGTTGAGTTCATGATCGCCAGAAACATGGAGGTCCTGGAAGAATACGAGCCGCTCCGGTATCCCAATGCCACCAAAGTGTTCGTCAATGGTACCTGGGTTGGTGTTCATCAGGACCCCAAGCACCTGGTTTCGCTGGTCCAGGGCCTGCGGAGAAAGAATGTCATCTCGTTCGAGGTCTCGCTGGTCCGCGACATCCGCGACCGCGAGTTCAAGATCTTCTCGGATGCGGGGCGCGTCATGAGGCCGTTGTTTACCGTCGAGCAGG-AGGAGAGCGGCGACAGCGGCGCTGAAAAG---GGCCAACTGATCCTGAACAAAGACCACATCCAAC--GGCTGGAGG-CG--GATAAGGAGCTGGGCAAGTACCATCCC-AACTACTGGGGCTGGCAA-GGCCTGCTGAGGTCCGGTGCCATCGAGTACCTGGATGCGGAGGAGGAGGAGACGGCCATGATCTGC-ATGACGCCCGAGGACCTCGACATGTACCGTCTTA--GCAAGATGGGCTTCGACGT-CGACGACACCTCTGGC--GTGGGCAACAACCGGATCAGGACCA--AGATGAATCCGACAACTCACATGTACACGCATTGTGAGATCCACCCCAGCATGTTGCTCGGCATCTGCGCGAGCATCATTCCATTCCCAGATCACAACCAG
>LT993566_Trichocladium_sp._CBS_351.77
TACACTTTCGCCTCGACACTCTCCCATTTGAGGCGAACCAACACACCCATCGGACGCGACGGCAAGCTGGCGAAACCCCGACAGCTTCACAACACCCATTGGGGTCTAGTGTGCCCTGCAGAGACACCCGAAGGACAGGCTTGCGGTCTCGTCAAGAATTTGTCCCTGATGTGCTACGTCAGTGTGGGCACGCCCGCCGATCCCGTGGTCGAGTTCATGATCGCCAGAAACATGGAAGTCCTGGAAGAATACGAGCCGCTTAGGTATCCCAATGCCACCAAGGTGTTTGTCAACGGTACCTGGGTTGGTGTCCACCAGGACCCCAAGCACCTGGTTTCGCTGGTCCAGGGTCTGCGTAGAAAGAACGTCATCTCTTTCGAGGTCTCGCTCGTCCGCGATATCCGTGACCGCGAGTTCAAGATATTCTCGGATGCGGGGCGAGTGATGAGGCCACTCTTCACCGTGGAACAGG-AGGAGAGCGGTGAGAGCGGTGTTGAAAAA---GGCCAGCTGGTCCTCAGCAAGGACCACATTCAAC--GGCTGGAGG-CG--GATAAGGAGCTGGGGAAGTACCATCCCGA-CTACTGGGGCTGGCAA-GGCTTGTTGAGGTCTGGTGCCATCGAGTACCTGGATGCCGAGGAGGAAGAGACGGTCATGATCTGC-ATGACGCCCGAGGACCTGGACATGTACCGCCTCA--GCAAGATGGGGTTCGACGTG-GACGACACCTCTGGT--GTTGGTAACAACCGGATCAGGACTA--AGATGAATCCGACAACTCACATGTACACACATTGTGAGATCCACCCCAGCATGCTGCTCGGCATCTGCGCGAGCATCATTCCATTCCCCGATCACAACCAG
