# Supplementary material for: Trichocladium solani sp. nov.—A New Pathogen on Potato Tubers Causing Yellow Rot
Source: J Fungi (Basel). 2022 Nov 2;8(11):1160. doi: 10.3390/jof8111160 (PMC9698721; doi:10.3390/jof8111160)
Supplement: Supplementary file 1 [file jof-08-01160-s001.zip › 7.jof-1910442 supplementary/7.S3 tub2 alignment.fasta]

>OL314249_VKM_F-4903
CG--CG-GGCG-----AG----CGATT----AGGTGGT---GCGG---TGG--ACTGACGA------CAAGCTTT----------CCAGGGTAACCAAATCGGTGCCGCCTTCTGGTATGT---TTGA-TCT-----ACAA-------AT---CAAGA-ATCATCGTG-----TC------AAGGGTAATC--AAT-ACTAACTCACTATGTAGGCAAACCATCTCCGGCGAGCACGGCCTCGACGCTAGCGGCGTGTATGTTACTATCGACAAC-TC--CCCATCG-GT----TAAT-CAC---TCGCTCACCG-----CTG-CGATAGGTACAATGGCACGTCCGAGATTCAGCTCGAGCGCATGAATGTCTACTTCAACGAGGTAAGT------CGGGC---TGGATAC-----CGT---AT--CAA-------ACA-GTCG--AG-T---CGC-TGTG--TTTGCTGAC-C-ACG-GAC------CT-----TCT-----GCAGGCTTCCGGCAACAAGTATGTTCCTCGTGCGGTCCTCGTCGATTTGGAGCCCGGTACCATGGACGCCGTCCGCGCCGGTCCCTTCGGCCAGCTCTTCCGCCCTGAC-AACTT
>OM974683_VKM_F-4902
----------------------------------------------------------------------------------TTTCCAGGGTAACCAAATCGGTGCTGCTTTCTGGTATGT---TTGA-TCT-----ACAA-------AT---CAAGA-ATCATCGTG-----TC------AAGGGTAATC--AAT-ACTAACTCACTATGTAGGCAAACCATCTCCGGCGAGCACGGCCTCGACGCTAGCGGCGTGTATGTTACTATCGACAAC-TC--CCCATCG-GT----TAAT-CAC---TCGCTCACCG-----CTG-CGATAGGTACAATGGCACGTCCGAGATTCAGCTCGAGCGCATGAATGTCTACTTCAACGAGGTAAGT------CGGGC---TGGATAC-----CGT---AT--CAA-------ACA-GTCG--AG-T---CGC-TGTG--TTTGCTGAC-C-ACG-GAC------CT-----TCT-----GCAGGCTTCCGGCAACAAGTATGTTCCTCGTGCGGTCCTCGTCGATTTGGAGCCCGGTACCATGGACGCCGTCCGCGCCGGTCCCTTCGGCCAGCTCTTCCGCCCTGAC-AACTT
>OL314250_VKM_F-4905
CG--CG-GGCG-----AG----CGATT----AGGTGGT---GCGG---TGG--ACTGACGA------CGAGCTTT----------CCAGGGTAACCAAATCGGTGCCGCCTTCTGGTATGT---TTGA-TCT-----ACAA-------AT---CAAGA-ATCATCGTG-----TC------AAGGGTAATC--AAT-ACTAACCCACTATTTAGGCAAACCATCTCCGGCGAGCACGGCCTCGACGCTAGCGGCGTGTATGTTACTATCGACAAC-TC--CCCATCG-GT----TAAT-CAC---TCGCTCACCG-----CTG-CGATAGGTACAATGGCACGTCCGAGATTCAGCTCGAGCGCATGAATGTCTACTTCAACGAGGTAAGT------CGGGC---TGGATAC-----CGT---AT--CAA-------ACA-GTCG--AG-T---CGC-TGTG--TTTGCTGAC-C-ACG-GAC------CT-----TCT-----GCAGGCTTCCGGCAACAAGTATGTTCCTCGTGCGGTCCTCGTCGATTTGGAGCCCGGTACCATGGACGCCGTCCGCGCCGGTCCCTTCGGCCAGCTCTTCCGCCCTGAC-AACTT
>OL314251_VKM_F-4913
CG--CG-GGCG-----AG----CGATT----AGGTGGT---GCGG---TGG--ACTGACGA------CAAGCTTT----------CCAGGGTAACCAAATCGGTGCCGCCTTCTGGTATGT---TTGA-TCT-----ACAA-------AT---CAAGA-ATCATCGTG-----TC------AAGGGTAATC--AAT-ACTAACTCACTATGTAGGCAAACCATCTCCGGCGAGCACGGCCTCGACGCTAGCGGCGTGTATGTTACTATCGACAAC-TC--CCCATCG-GT----TAAT-CAC---TCGCTCACCG-----CTG-CGATAGGTACAATGGCACGTCCGAGATTCAGCTCGAGCGCATGAATGTCTACTTCAACGAGGTAAGT------CGGGC---TGGATAC-----CGT---AT--CAA-------ACA-GTCG--AG-T---CGC-TGTG--TTTGCTGAC-C-ACG-GAC------CT-----TCT-----GCAGGCTTCCGGCAACAAGTATGTTCCTCGTGCGGTCCTCGTCGATTTGGAGCCCGGTACCATGGACGCCGTCCGCGCCGGTCCCTTCGGCCAGCTCTTCCGCCCTGAC-AACTT
>OM974684_VKM F-4904
CG--CG-GGCG-----AG----CGATT----AGGTGGT---GCGG---TGG--ACTGACGA------CAAGCTTT----------CCAGGGTAACCAAATCGGTGCCGCCTTCTGGTATGT---TTGA-TCT-----ACAA-------AT---CAAGA-ATCATCGTG-----TC------AAGGGTAATC--AAT-ACTAACTCACTATGTAGGCAAACCATCTCCGGCGAGCACGGCCTCGACGCTAGCGGCGTGTATGTTACTATCGACAAC-TC--CCCATCG-GT----TAAT-CAC---TCGCTCACCG-----CTG-CGATAGGTACAATGGCACGTCCGAGATTCAGCTCGAGCGCATGAATGTCTACTTCAACGAGGTAAGT------CGGGC---TGGATAC-----CGT---AT--CAA-------ACA-GTCG--AG-T---CGC-TGTG--TTTGCTGAC-C-ACG-GAC------CT-----TCT-----GCAGGCTTCCGGCAACAAGTATGTTCCTCGTGCGGTCCTCGTCGATTTGGAGCCCGGTACCATGGACGCCGTCCGCGCCGGTCCCTTCGGCCAGCTCTTCCGCCCTGAC-AACTT
>OL314252_VKM_F-4914
CG--CG-GGCG-----AG----CGATT----AGGTGGT---GCGG---TGG--ACTGACGA------CAAGCTTT----------CCAGGGTAACCAAATCGGTGCCGCCTTCTGGTATGT---TTGA-TCT-----ACAA-------AT---CAAGA-ATCATCGTG-----TC------AAGGGTAATC--AAT-ACTAACTCACTATGTAGGCAAACCATCTCCGGCGAGCACGGCCTCGACGCTAGCGGCGTGTATGTTACTATCGACAAC-TC--CCCATCG-GT----TAAT-CAC---TCGCTCACCG-----CTG-CGATAGGTACAATGGCACGTCCGAGATTCAGCTCGAGCGCATGAATGTCTACTTCAACGAGGTAAGT------CGGGC---TGGATAC-----CGT---AT--CAA-------ACA-GTCG--AG-T---CGC-TGTG--TTTGCTGAC-C-ACG-GAC------CT-----TCT-----GCAGGCTTCCGGCAACAAGTATGTTCCTCGTGCGGTCCTCGTCGATTTGGAGCCCGGTACCATGGACGCCGTCCGCGCCGGTCCCTTCGGCCAGCTCTTCCGCCCTGAC-AACTT
>LT993648_Botryotrichum_verrucosum_CBS_116.64_T
CA---C-GGC------ACTGACCGG--------ATGGT---GCGGA--TGG--ACTGACA--G----CAAGCTCT----------CTAGGGTAACCAAATCGGTGCTGCTTTCTGGTATG----TTCG-GCC--TCAGCAT----C--------AAGC-ACTGACGTG-----TC------GGGACCGATC--AAG-ACTAACTTCCCCTCCAGGCAGACCATTTCCGGCGAGCACGGCCTCGACAGCAATGGCGTGTACGTGACCGTCGCCGAT-TC--CCGGCCG-----ATGAA-CCCC----CGCTCACCG-----CTT-CGATAGGTACAACGGCACCTCCGAGCTCCAGCTCGAGCGCATGAACGTCTACTTCAACGAGGTGAGT------CGGG-------TTA----CACCT---TCATCGCGTAACCAAAACGTCG--AG----------G-----TCACTAAC-C-GCA-GAT------GT-----TCT-----GCAGGCGTCCGGAAACAAGTATGTCCCTCGTGCCGTCCTCGTCGACTTGGAGCCCGGCACCATGGATGCCGTCCGCGCCGGTCCTTTCGGCCAGCTCTTCCGCCCCGAC-AACTT
>LT993649_Humicola_ampulliella_CBS_116735_T
CA---C-GGCG----AACCGACCGAC----CAGGTGGT---GCGGG--TGG--ACTGACT--T----CAACCTC-----------GCAGGGTAACCAAATTGGTGCCGCTTTCTGGTATGCATCTCGA-CCT--GCCGCATT---C--------AACA-----A------------------AGG-CCATC--AAT-ACTGACTTCCCTCGCAGGCAGACCATCTCCGGCGAGCACGGCCTCGACGGCAGTGGCGTGTACGTCCTCGTCGCCATC------CCCGCT-CTCGATTAAT-CCC---GCGCTCACCG-----CCC-CCATAGGTACAATGGCACCTCGGAGCTCCAGCTCGAGCGCATGAACGTCTACTTCAACGAGGTCAGTC-----CGGG----TCGTC-----CTCGT---CTCTCGGGG-------AGCTGG--AG-----GGGCCGTG--GTTGCTGACAA-GAGACAT------GC----TGCT-----GCAGGCGTCCGGCAACAAGTATGTCCCCCGCGCCGTCCTGGTCGACTTGGAGCCCGGCACCATGGATGCCGTCCGTGCCGGTCCCTTCGGCCAGCTCTTCCGCCCCGAC-AACTT
>LT993651_Humicola_atrobrunnea_HSAUPII05-1004_T
CT---C-GGCG-----AC----CGAT----CAGCTGT----GCAGG--TGG--ACTGACATAT----CGACCTT---------CTCCAGGGTAACCAAATCGGTGCCGCTTTCTGGTATG----TTGG-ACC--CCAAGATG------AT---CAAGT-ACGACAT---------------AAAGGCAATC--AAT-ACTGACTTCCCCTCCAGGCAGACCATTTCCGGCGAGCACGGCCTCGACGGCAATGGCGTGTACGTGACCCTCGCCACG-TC--CCCCCCG------ATAAT-CGC---TCGCTCACCGC--------CCATAGGTACAATGGCACCTCCGAGCTCCAGCTCGAGCGCATGAACGTCTACTTCAACGAGGTCAGT------CGAGC-----------------T---C---CTAGGGA-------ATCA--AG-C---GGC-CGTG--GTTGCTGA--A-AGTAGAT------A-------CTCG---ACAGGCTTCCGGCAACAAGTATGTTCCTCGTGCCGTCCTGGTCGACTTGGAGCCCGGCACCATGGATGCCGTCCGTGCCGGCCCCTTCGGCCAGCTCTTCCGCCCTGAC-AACTT
>LT993652_Humicola_christensenii_CBS_127760_T
CG--CT-GACG-----AC----CGATTACC---GCGGT---GCGGG--TGG--ACTGACAT-T----GAAGCTC------------TAGGGTAACCAAATTGGTGCCGCTTTCTGGTATG-------A-TCC--GACCCAAC-----CTT----AACA-GCCACGCT-----ATC------CATGGCAATC--AAT-ACTGACTTACCCTCCAGGCAGACCATCTCCGGCGAGCACGGCCTCGACGGCAGTGGCGTGTACGTGCCTGTCGCCGCC-TC---CCCTCT-CG--ATTAAT-CCC---TCGCTCACCG-----CTC-CGATAGGTACAATGGCACCTCCGAGCTCCAGCTCGAGCGCATGAACGTCTACTTCAACGAGGTCAGT------CGGGC---C-----------CAT---TTCCCTCTCGTGGGA-ATATCT--AG-C---GGC-CGTC--GTTGCTAACAA-TGGATAT------CAA---TTCT-----ACAGGCGTCCGGCAACAAGTATGTTCCTCGTGCCGTCCTGGTCGACTTGGAGCCCGGCACCATGGATGCCGTCCGCGCTGGTCCCTTCGGCCAGCTCTTCCGCCCTGACAAACT-
>LT993654_Humicola_cuyabenoensis_CBS_398.97_T
T---CC-GGCG-----AC----CGAT----CAGGTGGT---GCAGG--TGA--ACTGACGG-G----CACCCTC-----------GCAGGGTAACCAAATTGGTGCCGCCTTCTGGTATGCACCAGGA--CC--TCCCG------C--------ATCA-AACAG-------------------GAGCCGTC--CAT-GCTGACCCCTCCTTCAGGCAGACCATCTCCGGCGAGCACGGCCTCGACGGCAATGGCGTGTACGTCGTCGCTGCCGGC-TCCCGCCTGC-------TTAAT-CCC---TCGCTCACCG-----CCC-CCATAGGTACAATGGCACCTCGGAGCTCCAGCTCGAGCGCATGAACGTCTACTTCAACGAGGTCAGTCG----CCGTC-----GCT-----CCCAT---CT--CCGGGGA-----ACCT-G--TG-C---GGCGCGTG--ATTGCTGACAA-GAGACAC------GCG---TGCT-----GCAGGCGTCCGGCAACAAGTATGTCCCCCGTGCCGTCCTGGTCGACTTGGAGCCCGGCACCATGGATGCCGTCCGCGCCGGCCCCTTCGGCCAGCTCTTCCGCCCCGAC-AACTT
>LT993655_Humicola_degenerans_CBS_232.65_T
CA---C-GGCG-----ACCGACCGAT----CGGGCGGTGGTGCGG---TGGG--CTGACT--T----GGACCTC-----------GCAGGGTAACCAAATCGGTGCCGCTTTCTGGTATGGAACAAGA--CC--TCACG------C--------ATCA-AACAA------------------AGG-CCATC---AGTGCTGACTTCCCCTTTAGGCAGACCATCTCCGGCGAGCACGGCCTCGACGGCAATGGCGTGTACGT---CGCCGCCGCC-TC---CCCGCT-CCCGCTTAAT-CCC---TCGCTCACCG-----CCC-CAATAGGTACAATGGCACCTCGGAGCTCCAGCTCGAGCGCATGAACGTCTACTTCAACGAGGTCAGT------CGGCG---TGGTTT-----TCGT---CT--CTGGG-T----------A--AG-C-------TGGG---TTACTGAC---AAGAGAC------GTC----CC------ACAGGCTTCCGGCAACAAGTATGTCCCCCGCGCCGTCCTGGTCGACTTGGAGCCCGGCACCATGGATGCCGTCCGCGCCGGTCCCTTCGGCCAGCTCTTCCGCCCCGAC-AACTT
>LT993656_Humicola_degenerans_CBS_780.71
CA---C-GGCG-----ACCGACCGAT----CGGGCGGAGGTGCGG---TGGG--CTGAC---T----TGACCTC-----------GCAGGGTAACCAAATCGGTGCCGCTTTCTGGTATGGAACAAGA--CC--TCACG------C--------ATCA-AACAAC-------------------GGTCATC---AGTGCTGACTTCCCCTCCAGGCAGACCATCTCCGGCGAGCACGGCCTCGACGGCAATGGCGTGTACGT---CGCCGCCGCC-TC---CCCGCT-CCCGATTAAT-CCC---TCGCTCACCG-----CCC-CAATAGGTACAATGGCACCTCGGAGCTCCAGCTCGAGCGCATGAATGTCTACTTCAACGAGGTCAGT------CGGCG---TGGTTT-----TCGT---CT--CTG------GATA-------AG-C-------TGGG---TTACTGAC---AAGAGAC------GTC----CC------ACAGGCTTCCGGCAACAAGTATGTCCCCCGCGCCGTCCTGGTCGACTTGGAGCCCGGCACCATGGATGCCGTCCGCGCCGGCCCCTTCGGCCAGCTCTTCCGCCCCGAC-AACTT
>LT993658_Humicola_distorta_CBS_417.66_T
TA---C-GGCGGA--------CCGAT----CAGGTGGT--TGCGGGCGGGG--ACTGACT--T----GAAGCTC-----------CTAGGGTAACCAAATTGGTGCCGCTTTCTGGTATG----TTCA-GCC----CCCAA----ACGTT---------ACCACGCCG--------------AAAACAATC--AAT-ACTGACTTCTTCTCCAGGCAGACCATTTCCGGCGAGCACGGCCTCGACGGCAATGGCGTGTACGTGCCC-CCGTCGCC-GCGACCCTCCG-----ATTAG-CACC---TCGCTCACCG-----CTA-CGATAGGTACAATGGCACCTCCGAGCTCCAGCTCGAGCGCATGAACGTCTACTTCAACGAGGTCAGT------CGCGC---CCGTT-------CTT---GCCTCCCAG-----AAAGTTCA--CG-C---GGC-CATG--ATTGCTGAC-G-AGAGAAT------G-------CTTT---ACAGGCATCCGGCAACAAGTATGTCCCTCGTGCCGTCCTGGTCGACTTGGAGCCCGGCACCATGGATGCCGTCCGTGCCGGTCCCTTTGGCCAGCTCTTCCGCCCCGAC-AACTT
>LT993659_Humicola_floriformi_CBS_815.97_T
CA---C-GACG-----AC----CGATTA-----GCGGT---GCGGGCGT----ACTGACT--G----CAACCTC------------TAGGGTAACCAAATTGGTGCCGCTTTCTGGTAGG----TTCA-GCC--T---CAAG------AT---CAAGA-GCTACCGCG-----TC------GAAGACCATC--AAT-ACTGACTTCTCCTCCAGGCAGACCATTTCCGGCGAGCACGGCCTCGACGGCAATGGCGTGTACGTACCCGCCGTCGCA-----CCCGTCT-CGA--ATAA-CCCC---TCGCTCACCG-----CTA-CGATAGGTACAATGGCACCTCGGAGCTCCAGCTCGAGCGCATGAACGTCTACTTCAACGAGGTCAGT------CGTGC---TTAACATCCTCTCCC---CCGCCCCGGAGAGGAAA-TTTG--AG-C---GGC-CGTG--GTTGCTGAC---AAGGGAT------GT-----TGT-----GCAGGCTTCCGGCAACAAGTATGTCCCTCGTGCCGTCCTGGTCGACTTGGAGCCCGGCACCATGGACGCCGTCCGCGCTGGTCCCTTCGGCCAGCTCTTCCGCCCTGAC-AACTT
>LT993660_Humicola_fuscoatra_CBS_118.14_T
CG--CT-GGCG-----AC----CGATAT--ACCGTGGT---GCGGG--TGG--ACTGACGT-T----GAAGCTC------------TAGGGTAACCAAATTGGTGCCGCTTTCTGGTATG-------A-TCC--GACCCAACCT-C--------AAGA-GCCACGCT-----ATC------CATGGCAATC--AAT-ACTGACTTCCGCTCCAGGCAGACCATCTCCGGCGAGCACGGCCTCGATGGCAGTGGCGTGTACGTGCCTGTCGCCGCG-TC-----CTCT-CTCGATTAAT-CCCTCGTCGCTCACCG-----CTC-CCATAGGTACAATGGCACCTCCGAGCTCCAGCTCGAGCGCATGAACGTCTACTTCAACGAGGTCAGT------CGGAC-------T-------CAT---CTCCCTGTCGTGGGA-ATGTCG--AG-C----GACTCTG--GTTTCTGAC---AATGCAT------GTCA-ATTCT-----ACAGGCTTCCGGCAACAAGTATGTTCCTCGTGCCGTCCTGGTCGACTTGGAGCCCGGCACCATGGATGCCGTCCGCGCTGGTCCCTTCGGCCAGCTCTTCCGCCCTGAC-AACTT
>LT993662_Humicola_fuscogrisea_CGMCC_3.13790_T
CG--AT-GGCG-----AC----CGATTACG---GTGGT---GCCGG--TGG--ACTGACAT-C----GAAGCTC------------TAGGGTAACCAAATTGGTGCCGCTTTCTGGTATG-------A-TCC--GACCCAACCT-C--------AAAA-ACCACGCTAT----TC-------ATGGCAATC---AGTACTGACTCCCCCTTCAGGCAGACCATCTCCGGCGAGCACGGCCTCGACGGCAATGGCGTGTACGTG-CTGTCGCCGCC-TC---CCCTCT-CGA--TCAAA-CCCTCGTCGCTCACCG-----CTC-CCACAGGTACAATGGCACCTCCGAGCTCCAGCTCGAGCGCATGAACGTCTACTTCAACGAGGTTAGTCC----CG----------------CTCGT---TTGCCTCTCGCCGGA-ATATCG--AG-C---GGC-CATG--GTTGCTGACAA-TGGATAT------CAA---TTCT-----ACAGGCGTCCGGCAACAAGTATGTTCCTCGTGCCGTCCTGGTCGACTTGGAGCCCGGCACCATGGATGCCGTCCGCGCTGGTCCCTTCGGCCAGCTCTTCCGCCCTGAC-AACTT
>LT993663_Humicola_homopilata_CBS_157.55_T
CG--CT-GGCG-A--------TCGATTACC---GTGGT---GCAGG--TGA--ACTGACAT-C----GAAGCTC------------TAGGGTAACCAAATTGGTGCCGCTTTCTGGTATG-------A-TCC--GACCCAACCT-C--------AAGA-GCCACGCT-----ATC------CATGGCAATC--AAT-ACTGACCCCCCCTCTAGGCAGACCATCTCCGGCGAGCACGGCCTCGACGGCAATGGCGTGTACGTGCCTGTCGCCGCC-TC-----CTCT-CTCGGTTAAT-CCC---TCGCTCACCG-----CTC-CGATAGGTACAATGGCACCTCCGAGCTCCAGCTCGAGCGCATGAACGTCTACTTCAACGAGGTCAGT------CGGGCTC--GGTT--G----CCT---CTCACGGG-------AATATCG--AG-C---GGC-CGTG--GTTGCTGACAG-TGGATAT------CAA---TTCT-----ACAGGCGTCTGGCAACAAGTATGTTCCTCGTGCCGTCCTGGTCGACTTGGAGCCCGGCACCATGGATGCCGTCCGCGCTGGTCCCTTCGGCCAGCTCTTCCGCCCTGAC-AACTT
>LT993665_Humicola_leptodermospora_CBS_120095_T
CA---C-GGCG-----ACCGACCGAT----CAGGTGGT---GCGG---TGG--ACTGACT--G----AAACCTC-----------GCAGGGCAACCAAATCGGTGCCGCTTTCTGGTATG----------CT--TGCCCAAT------AT---CAAGA-CGCTTCT------GTACTCGCCAGAGACCATC--AAT-ACTGACTCACCCTCCAGGCAGACCATCTCCGGCGAGCACGGCCTCGACGGCAGTGGCGTGTATGTCCTCGACGCCG-------CCCCTCGTCTCGGTTAAT-CCC---TCGCTCACCGA----CC--CCCTAGGTACAATGGCAGCTCCGAGCTCCAGCTCGAGCGCATGAACGTCTACTTCAACGAGGTCAGT------CGGG------GCT------GCGT---CTGGTTTTC----------TGG--AG------GAGTGTG--GTCGCTGAC---AAGAGAT------GA-----TCCCG----CAGGCGTCCGGCAACAAGTATGTTCCCCGCGCCGTCCTGGTCGACTTGGAGCCCGGCACCATGGATGCCGTCCGCGCCGGCCCCTTCGGCCAGCTCTTCCGCCCCGAC-AACTT
>LT993669_Humicola_mutabilis_CBS_779.71_T
CT---C-GACGA---------CCGAT----CAGGCGGT---GCGG--GTAG--ACTGACAA-T----CAGCCT-----------TGTAGGGTAACCAAATTGGTGCCGCTTTCTGGTATG---CTCCG-GCC----CCGAAC------AT--T-AAGA-GGTGCTCT-----ATC------AGAGGCCATC--AAATGCTGACTCCCTCTTCAGGCAGACCATCTCCGGCGAGCACGGCCTCGACGGCAGTGGCGTGTACGTCCTCGTCGCCGCC-C----CCCTC---CCGATTAAT-CCCT---CGCTCACCGCCCCTCCCCCCATAGGTACAATGGCACCTCCGAGCTCCAGCTTGAGCGCATGAACGTCTACTTCAACGAGGTCAGT------CAGGC---TCATT-----CTCGT---CT---CCTGGGAGGCTAGGTCG--GC-C--------GTG--GTTGCTGACAA-GACACAT-------------TCT-----GCAGGCGTCCGGCAACAAGTATGTCCCTCGCGCCGTCCTGGTCGACTTGGAGCCCGGCACCATGGATGCCGTCCGCGCTGGTCCCTTCGGCCAGCTCTTCCGCCCTGAC-AACTT
>LT993670_Humicola_olivacea_CBS_142031_T
CGA-CT-CTCG-A--------TCGAT----CAGGTGGT--TGCAGG--TGG--ACTGACG--G----TGGCCTT-----------CCAGGGTAACCAAATCGGTGCCGCTTTCTGGTATG----TTCA-GCC--T--CGAGC------AT---CAAGA-CGTGTGTTTTGT-ATC------GACGGC-ATCAGAAT-ACTGACTTTCTATCCAGGCAGACCATCTCCGGCGAGCACGGCCTCGACGGCAATGGCGTGTACGTGACCGTCGCCG-------CCCCGCGTCTCGATTAAT-CAC---TCGCTCACCG------CCACCACAGGTACAATGGCAGCTCCGAGCTCCAGCTCGAGCGCATGAACGTCTACTTCAACGAGGTCAGT------CGTGC---T-----------CGC---CAGAACGTTA------ATGTGG--TC-C--------GGG--GTTGCTGAC---AAGTGAT------GTTT--TGCT-----GCAGGCCTCGGGCAACAAGTATGTCCCCCGTGCCGTCCTCGTCGACTTGGAGCCCGGCACCATGGATGCCGTCCGCGCCGGTCCCTTCGGCCAGCTCTTCCGCCCCGAC-AACTT
>LT993671_Humicola_pinnata_CBS_467.66_T
CC--CT-GGCG-A--------CCGATTACC---GTGGT---GCGGG--TGG--ACTGACAT-C----GAAGCTC------------TAGGGTAACCAAATTGGTGCCGCTTTCTGGTATG-------A-TCC--GACCCAACCT-C--------AACA-GCCACGCT-----ATC------CATGGCAATC--AAT-ACTGACTTCCCCTCCAGGCAGACCATCTCCGGCGAGCACGGCCTCGACGGCAATGGCGTGTACGTGCCTGTCACCATT-TC---CTCTCG-----ATTAAT-CCC---TCGCTCACCG-----CTC-CGATAGGTACAATGGCACCTCCGAGCTCCAGCTCGAGCGCATGAACGTCTACTTCAACGAGGTCAGT------CGCGC---T-----------CGT---TTGTCTCTCGTGGG-GATATCG--AG-C----GGCCGTG--GTTGCTGATAA-TGGATAT------CAA---TTCT-----ACAGGCGTCCGGCAACAAGTATGTTCCTCGTGCCGTCCTGGTCGACTTGGAGCCCGGCACCATGGATGCCGTCCGCGCTGGTCCCTTCGGCCAGCTCTTCCGCCCTGAC-AACTT
>LT993672_Humicola_pulvericola_CBS_144165_T
CT--CG-GCC------AC---ACCAT----CAGCTG----TGCGCG--TGG--ACTGACATGG----CATCCTCT----------CTAGGGTAACCAAATCGGTGCCGCTTTCTGGTATG----TTGG-ACC--TGAAGATG------AT------GG-AGTATGAC-----ATC----GAAAGGGCAATC---AAGACTGACTTCCTTTCCAGGCAGACCATCTCCGGCGAGCACGGCCTCGACGGCAATGGCGTGTACGTGACCTTCGCCGCC-TC--CCTCTCG------ATAAT-CCC---GCGCTCACCGC--------CCATAGGTACAATGGCACCTCCGAGCTCCAGCTCGAGCGCATGAACGTCTACTTCAACGAGGTCGGT------CGAGC---T-----------CTTGCACTTCCCCTAA-----TAACCCG--AG-T----AGGCGTG--GTTACTGAC---AGCAGAT------G------TCAT----ACAGGCGTCCGGCAACAAGTATGTTCCTCGTGCCGTCCTGGTTGATCTGGAGCCCGGCACCATGGATGCCGTCCGCGCCGGCCCCTTCGGCCAGCTCTTCCGCCCTGAC-AACTT
>LT993674_Humicola_quadrangulata_CBS_111771_T
CA---C-GGCG-----ACCGACCGAT----CGGGCCGCGGTGCAG---TGG--GCTGACC--T----CAACCTCG-----------CAGGGCAACCAAATTGGTGCCGCTTTCTGGTACGCACCAAGA--CC--TCGCG--------CAT------CA-AACAC-A------------------GGTCACC---AGTGCTGACTCTTCCTTCAGGCAGACCATCTCCGGCGAGCACGGCCTTGACGGCAGTGGCGTGTACGT---CGTCGCCGCG-T---CCCCGCT-CTCTCTTAAT-CCC---TCGCTCACCG------CCGCTCTAGGTACAATGGCACCTCGGAGCTCCAGCTCGAGCGCATGAACGTCTACTTCAACGAGGTCAGT------CGGGT---TTGC--------CCT----TGTCTC-GG----------CG--AG-TG----CCGG----GTTGCTGAC---AACAGAT------GT-----GCT-----GCAGGCCTCGGGCAACAAGTATGTTCCCCGCGCCGTCCTGGTCGACTTGGAGCCCGGCACCATGGATGCCGTCCGCGCCGGTCCCTTCGGCCAGCTCTTCCGCCCCGAC-AACTT
>LT993675_Humicola_seminuda_CBS_368.84_eT
CA---C-GGCG-----ACCGACCGAT----CGGGTGGTAATGCGG---TGG--GCTGACTT-T----CAACCTCG-----------CAGGGTAACCAAATCGGTGCCGCTTTCTGGTACGGAACAAGA--CC--TCGCG--------CAT------CA-AACA--A-----------------AGGCCATC---AGTGCTGACTTCCCTTCCAGGCAGACCATCTCTGGCGAGCACGGCCTCGACGGCAGTGGCGTGTACGTCGCCG-CGAC--C-T---CCCCGCT-CCCGATTAAT-CCC---TCGCTCACCG------CCCCAATAGGTACAATGGCACCTCGGAGCTCCAGCTCGAGCGCATGAACGTCTACTTCAACGAGGTCAGT------CGG-----------------CGT--CGTTTTCGTCGCTGGGTAAGCTG--AG----------------TTGCTGACAA-GAGACGT------CCC-G-----------CAGGCTTCCGGCAACAAGTATGTCCCCCGCGCAGTCCTGGTCGACCTGGAGCCCGGCACCATGGATGCCGTCCGCGCCGGTCCCTTCGGCCAGCTCTTCCGCCCCGAC-AACTT
>LT993678_Humicola_semispiralis_CBS_723.97_eT
CG-----GGCTCGACAAC----CCAT----CGGGTGC----GCGGG--TGG--ACTGACATGG----CAACCTCT----------CCAGGGTAACCAAATCGGTGCCGCTTTCTGGTATG----TTGG-ACC--TCGAGAT------CAT------GA-AGTATGAC-----ATC------AAAGTCGATC--AAT-ACTAACTTCTCCTCTAGGCAGACCATTTCCGGCGAGCACGGCCTCGACGGCAATGGCGTGTACGTGACCCTCGCCGCG-TC--CCTCTCG------ATAAT-CCC---GCGCTCACCGC--------CCATAGGTACAATGGCACCTCCGAGCTTCAGCTCGAGCGCATGAACGTCTACTTCAACGAGGTTAGT------GGAGC------A--------CTTGCACCTCACCTC-----AGAAACTG--AG-TT----GTGGTG--GTTGCTGAC---AGTAGAT------GT-----TCT-----GCAGGCTTCCGGCAACAAGTATGTTCCTCGCGCCGTCCTGGTCGATCTGGAGCCCGGCACCATGGATGCCGTCCGCGCCGGCCCCTTCGGCCAGCTCTTCCGCCCTGAC-AACTT
>LT993679_Humicola_sphaeralis_CBS_985.87eT
CG--CT-GGCG-----AC----TGAATAC---CGTGGT---GCGGG--TGG--ACTGACAT-C----GAAGCT--C----------TAGGGTAACCAAATTGGTGCCGCTTTCTGGTATG-------A-TCC--GACCCAA------CA--------C-GCTATCC----------------ATGACAATC--AAT-ACTGACTCTCCCTCTAGGCAGACCATCTCCGGCGAGCACGGCCTCGACGGCAATGGCGTGTATGTGCCTGTCGCCGCC-TT---CCTTC---TCGATTAAT-CCC---TCGCTCACCG-----CTC-CGATAGGTACAATGGCACTTCCGAGCTCCAGCTCGAGCGCATGAACGTCTACTTCAACGAGGTGAGT------CGGGC-------T-------CGT---CTGCCTCTCGTGGGAGT-ATCG--AG-TG----GCCGTG--GTTGCTGACAA-TAGATAT------CAA---TTCT-----ACAGGCGTCCGGCAACAAGTATGTTCCTCGTGCCGTCCTGGTCGACTTGGAGCCCGGCACCATGGATGCCGTCCGCGCTGGTCCCTTCGGCCAGCTCTTCCGCCCTGAC-AACTT
>LT993682_Humicola_udagawae_CBS_337.68_T
CT---C-GGCG-----AC----CGAT----CAGGTGGT---GCGGG--TGG--ACTGACAA-T----CAACCTCG-----------TAGGGCAACCAAATTGGTGCCGCTTTCTGGTATGCT--TCGG-TCC--CCAACAT------C------AAGA-GATACTCC-----ATC------AGAGGCCATC--AAATACTGACTTCCCCTCCAGGCAGACCATCTCCGGCGAGCACGGCCTCGACGGCAGTGGCGTGTACGTCCTCGTCGCCGCC-T----CCATC---TCGGTTAAT-CCC---TCGCTCACCG-----CTC-CCATAGGTACAATGGCACCTCCGAGCTCCAGCTCGAGCGCATGAACGTCTACTTCAACGAGGTCAGT------CGGG------GTTAC--TCTCGTCTCCTG-----------ATAAGCTG--GG-TT---GGCTGTG--GTTGCTGACAA-GACACAT-------------TCT-----GCAGGCGTCCGGCAACAAGTATGTTCCTCGCGCCGTCCTGGTCGACTTGGAGCCCGGCACCATGGATGCCGTCCGCGCTGGCCCCTTCGGTCAGCTCTTCCGCCCTGAC-AACTT
>LT993683_Humicola_wallefi_CBS_147.67_T
CG--CT-GGCG-----AC----CGAA----CACCTTG----GCGCGGGTGG--ACTGACAT-C----GAAGCT--C----------TAGGGTAACCAAATTGGTGCCGCTTTCTGGTATG-------A-TCC--GACCCAA------CA--------C-GCTATCC----------------ATGACAATC--AAT-ACTGACTCTCCCTCTAGGCAGACCATCTCCGGCGAGCACGGCCTCGACGGCAATGGCGTGTACGTGCCTGTCGCCGCC-T---CCCCTC---TCGATTAAT-CCC---TCGCTCACCG-----CTC-CGATAGGTACAATGGCACCTCCGAGCTCCAGCTCGAGCGCATGAACGTCTACTTCAACGAGGTTAGT------CGGGC-------T-------CGT---TTGCCTTTCGTGAGA-ATATCG--AG-CG----ACCGTG--GTTGCTGACAA-TGGATAT------CAA---TTCTC-----CAGGCGTCCGGCAACAAGTATGTTCCTCGTGCCGTCCTGGTCGACTTGGAGCCCGGCACCATGGATGCCGTCCGCGCTGGTCCCTTCGGCCAGCTCTTCCGCCCTGAC-AACTT
>LT993684_Mycothermus_thermophiloides_CBS_183.81_T
CGGTGT-GTCG--T-------CCGAT----CGGATAGA--TTCGG---TGG--GCTGAC---C----GATACTTTT-CTCGTCCTTCAGGGCAACCAAATCGGTGCTGCTTTCTGGTATG----TTGACATC--TGTGCATC-----GAT---GATGACGGCCTCTCGT---G--------GAGATGGATCT-GGTGGCTGAC-CCCTCGACAGGCAGACCATCTCGGGCGAGCATGGTCTCGACGCCAATGGTGTCTA------------------------------------------C--------------------------------AATGGCACTTCCGAGCTCCAGCTTGAGCGCATGAACGTCTACTTCAACGAGGTGGGT------TGTCC-------T-------CCTGT-CTACTTCGCGGCTTACACTTCG--C--------CGGCTGCAGTAACTGACGC--CGACAT------GGCA---TCT-------AGGCCTCGGGCAACAAGTATGTTCCCCGCGCCGTCCTCGTCGATCTGGAGCCCGGCACCATGGATGCCGTCCGCGCCGGTCCTTTCGGCCAGCTCTTCCGCCCGGAC-AACTT
>LT993685_Mycothermus_thermophilum_CBS_625.91_T
CGGTGT-GTCG--T-------CCGAT----CGGATAGA--TTCGG---TGG--GCTGAC---C----GATACTTTTTCTCGTCCTTCAGGGCAACCAAATCGGTGCTGCTTTCTGGTATG----TTGACATC--TCTGCATC-----GAT---GATGACCGGTTCTCGT--G---------AAGATGGATCT-GGTGGCTGAC-CCCTCGACAGGCAGACCATCTCGGGCGAGCATGGTCTCGACTCCAATGGTGTCTA------------------------------------------C--------------------------------AACGGCACTTCCGAGCTCCAGCTTGAGCGCATGAACGTCTACTTCAACGAGGTGGGTTGTCTCCTGTC-----GA--------CCT----TGCCGCTT-----ACAATTCGCCAG-C----AACAG-----TAACTGACGC--CGACAT------G---GCATTT-------AGGCCTCGGGCAACAAGTATGTTCCCCGCGCCGTCCTCGTCGATCTGGAGCCCGGCACCATGGATGCCGTCCGCGCCGGTCCCTTCGGCCAGCTCTTCCGCCCGGAC-AACTT
>LT993690_Remersonia_tenuis_CBS_784.85_T
CGGTGT-GGTG-T-----CGTCCGATG---GACGAGCAGACCCGG---TGGG--CTGAC---C----GAATCTCCC---------TCAGGGCAACCAAATCGGTGCCGCTTTCTGGTACGTTCTTTGATGAT--GCG-------A----------AGGCAGTTCCGCGATGGGGC--GGGCGAGGAGGGTCGCGATGGCTGACACGCCC-GCAGGCAAACCATTTCCGGCGAGCACGGCCTCGACAGCAATGGCGTCTA------------------------------------------C--------------------------------AACGGCACCTCGGAGCTCCAGCTGGAGCGCATGAACGTCTACTTCAACGAGGTGGGTTT----CGCTCC-TCCTTTC------CGTCCCCCCCCCCCCCCCGTGCCTCTCTG-GG-CGTTCGCCGGCGGAGGCGCTGAC---GCGATATTTCACGCACGCACGCACGCACGCAGGCCTCGGGCAACAAGTACGTTCCCCGTGCCGTCCTCGTCGATCTGGAGCCCGGCACCATGGACGCCGTCCGCGCCGGTCCCTTCGGCCAGCTCTTCCGCCCCGAC-AACTT
>LT993693_Remersonia_thermophila_CBS_643.91
CGGTGT-GTCGT---------TCGAT--C-GACGAGCAGACTGGG---TGG--GCTGAC---C----GAATCTCCC---------TCAGGGCAACCAAATCGGTGCCGCTTTCTGGTATGTT-CTTGATGATGATGATGATGATTATGATGC-AAAGACAAGACCC---ATGGTCC---ACGAGGAGGGTTGCGATGGCTGACACGTCC-GCAGGCAGACGATTTCCGGCGAGCACGGCCTCGACAGCAATGGCGTGTA---------C------------------------------------------A-----------------------ACGGCACCTCGGAGCTCCAGCTGGAGCGCATGAACGTCTACTTCAACGAGGTGGGTTT----CGCTCCTCTTGC------CGCTT--TCCTTCCGTCTTGGGGTTCGTCGACGG-C---------AG----CGCTGACGCGATTTTAT-------------GCTTG----CAGGCCTCGGGCAACAAGTATGTTCCCCGTGCCGTCCTCGTCGATCTGGAGCCCGGCACCATGGACGCCGTCCGCGCCGGCCCCTTCGGCCAGCTCTTCCGCCCCGAC-AACTT
>LT993694_Staphylotrichum_acaciicola_CBS_281.65T
CGGCGGCGGCGGGCGAACCGACCGCCGCCG-AGGTG-----GCGTGGGTGGAAACTGACG--G----CGTGCTCT----------CTAGGGCAACCAAATCGGTGCCGCCTTCTGGTATG----TTC---CCGACCTCC---A------------TCATGGCATCTC---------------AAGGCAACC---AACGCTGACTTCCCCTTCAGGCAGACCATCTCCGGCGAACACGGCCTCGATAGCAACGGCGTGTATGTGACCGTCGCCGCC-TC--CCCCTCGCCTCCA-TAAT-CCC---TCGCTCACCG------CCCCCGCAGGTACAATGGCACCTCCGAGCTCCAGCTCGAGCGCATGAACGTCTACTTCAACGAGGTGAGT--------GGC---------------CAT--ATTCGCTCGT---------GTCATCAT-CAAGGGACCGGG--GTTTCTGACGG-ACTTGTT------------TTCTCTCGCACAGGCCTCCGGCAACAAGTATGTTCCCCGCGCCGTCCTCGTCGACCTGGAGCCCGGCACCATGGATGCCGTCCGCGCCGGTCCCTTCGGCCAGCTCTTCCGCCCGGAC-AACTT
>LT993698_Staphylotrichum_boninense_CBS_112543
CG--------------ACCGACCAA-------CGTGGC---GTGGGTGTGGAAACTGACG--G----TGTGCTGGC--------GATAGGGTAACCAAATCGGTGCCGCCTTCTGGTATG----TTCAACCCAACCTCGA-C------------TTGA-ATTAGGGT-----ATC-C----AAAGGCCATC---ATTGCTGACATCCCCAACAGGCAGACCATCTCCGGCGAACACGGCCTCGATAGCAACGGCGTGTACGTGCCCGTCGCCGAC-CTTCCCCCTCC------TTAAT-CCC---TCGCTCACCG------CCCCCGCAGGTACAATGGCACCTCCGAGCTCCAGCTCGAGCGCATGAACGTGTACTTCAACGAGGTGAGT--T----GGCC--------A------CA----CTGTCTGGGG------AAATCC--GG-C---GACTCG----GTATCTGAC----AGACAT------------CTCTTT---GCAGGCTTCCGGCAACAAGTATGTTCCCCGCGCTGTCCTCGTCGACCTGGAGCCCGGCACCATGGATGCCGTCCGCGCCGGTCCCTTCGGCCAGCTCTTCCGCCAGGAC-AACTT
>LT993700_Staphylotrichum_brevistipitatum_CBS_408.67T
CG-----AGCGA----------CCA------ACGTGGC---GTGGGTGTGGAAACTGACG--G----TGTGCTGGC--------GATAGGGTAACCAAATCGGTGCCGCCTTCTGGTATG----TTCAACCCAACCTCGA-C------------TTGA-ATTAGGAT-----ATC-C----AAAGGCCATC---ATTTCTGACTTCCCCAACAGGCAGACCATCTCCGGCGAACACGGCCTCGATAGCAACGGCGTGTACGTGCCCGTCGCCGAC-CTTCCCCCTCC------TTAAT-CCC---TCGCTCACCG------CCCCCGCAGGTACAATGGCACCTCCGAGCTCCAGCTCGAGCGCATGAACGTGTACTTCAACGAGGTGAGT--T----GGCC--------A------CAT----TGTCTGGG------AAAATCC--AG-C----GGCGGGG--TTTTCTGAC----GGAAAT----------CTTGC------ACAGGCTTCCGGCAACAAGTATGTTCCCCGCGCCGTCCTCGTCGACCTGGAGCCCGGCACCATGGATGCCGTCCGCGCCGGTCCCTTCGGCCAGCTCTTCCACCCGGAC-AACTT
>LT993701_Staphylotrichum_coccosporum_CBS_364.58T
CCCGGCGGGCGAACCAACCGGCCGACCGCCGAGGTG-----GCGTGGGTGGAAACTGACG--G----CGTGCTCT----------CCAGGGTAACCAAATCGGTGCCGCCTTCTGGTATGT---TT----CCAACCTCG----A-----------TCATGGTATCTCG---------------AGGCAATC---ATCGCTGACGTCCCCGACAGGCAGACCATCTCCGGCGAACACGGCCTCGATAGCAACGGCGTGTATGTGCCCGTCGCCGCC-T---CCCCGCCCCC---TTAAT-CCC---TCGCTCACCG-----CCCTCG-CAGGTACAATGGCACCTCCGAGCTCCAGCTCGAGCGCATGAACGTCTACTTCAACGAGGTGAGT------CGC-C--------------ATAT----TCTCTCGTG------AAATCA--AG-----GGAGCGGG--GTTTCTGAC----GGAGATG-----------TTCTCGCACACAGGCCTCCGGCAACAAGTATGTTCCCCGCGCCGTCCTCGTCGACCTGGAGCCCGGCACCATGGATGCCGTCCGCGCCGGTCCCTTCGGCCAGCTCTTCCGCCCGGAC-AACTT
>LT993704_Staphylotrichum_longicolleum_CBS_100950
CGACC------A---------CCGA------AGGTG-----GCGTGAGTGGGAACTGACGGTGGGCTCGCGCTCTC--------TCTAGGGTAACCAAATCGGTGCCGCCTTCTGGTATGT----TCAGCCCAACCGCGAT--C----------ATGA---CATCCCA---------------AGACCATC---AACGCTGACTTCCCCTCCAGGCAGACCATCTCCGGCGAACACGGCCTCGATAGCAACGGCGTGTACGTGACCGCCGCCGTC-TC--CCCCCCGCCTCC-TTAAT-CCC---TCGCTCACCG-----CCCCCCGCAGGTACAATGGCACCTCCGAGCTCCAGCTCGAGCGCATGAACGTGTACTTCAACGAGGTTCGT------CGG-T---------------CAT---CTTTACTTGA----GAAATTATTAAA-CGATGGCCCGGG---TTGCTGAC----AGAAAT------------CTCTGC---GCAGGCTTCCGGCAACAAGTATGTTCCCCGCGCCGTCCTGGTCGACCTGGAGCCCGGCACCATGGATGCCGTCCGCGCCGGTCCCTTCGGCCAGCTCTTCCGCCCGGAC-AACTT
>LT993705_Staphylotrichum_microascosporum_CBS_184.79T
CT------GCA-G-----------A------AGGTA-----GCG----TGA--ACTGACGG------TATGCTCGCGTTCTCTCTCTAGGGTAACCAAATCGGTGCCGCCTTCTGGTATG----TTCAGCCCAACCGCGATC------------ATGATATCC----G--------------AAGACAATC--AAT-GCTGACTCCCCCTCCAGGCAGACCATCTCCGGCGAACACGGCCTCGATAGCAACGGCGTGTACGTGACCGCCGCCGCC-TTCCCCCCCCGCCTC-CTTAAT-CCC---TCGCTCACCG------CCCCCCCAGGTACAATGGCACCTCGGAGCTCCAGCTCGAGCGCATGAACGTGTACTTCAACGAGGTTAGT------CGG-------------------TTATGTTACTTG------AGAAATCATCAAACGATGACCTGG---TTTGCTGAC----AGAAAT------------CTCTGT---GCAGGCTTCCGGCAACAAGTATGTTCCCCGCGCCGTCCTGGTCGACCTGGAGCCCGGCACCATGGATGCCGTCCGCGCCGGTCCCTTCGGCCAGCTCTTCCGCCCGGAC-AACTT
>LT993706_Staphylotrichum_tortipilum_CBS_103.79T
CGACCGCCGCG----------------------GTG-----GCGTGGGTGGGAACTGACGGTGTGC-TTCGCTCTC--------TCTAGGGCAACCAAATCGGTGCCGCCTTCTGGTATG----TTCAGCCCAACCGCGATC------------ATGATATCC--A----------------AAGACAATC---AACGCTGACTCCCCCTCCAGGCAGACCATCTCCGGCGAACACGGCCTCGATAGCAACGGCGTGTACGTGACCGTCGCCGCC-CT-CCCCCCCGCCTC-CTTAAT-CCC---TCGCTCACCG-----CCCCCCGCAGGTACAATGGCACCTCCGAGCTCCAGCTCGAGCGCATGAACGTGTACTTTAACGAGGTCAGT------CGG------------------TTATGTTCACTTG------AGAAATCATCAAACCATGACCTGGG---TTTCTGAC----GGAAAT------------CTCTG---CGCAGGCTTCCGGCAACAAGTATGTTCCCCGCGCCGTCCTCGTCGACCTGGAGCCCGGCACCATGGATGCCGTCCGCGCCGGTCCCTTCGGCCAGCTCTTCCGCCCGGAC-AACTT
>LT993707_Trichocladium_acropullum_CBS_114580T
CG---CGGGCG-----AG----CGAT----CAGGTGGT---GCGG---TGG--ACTGACGA------TAAGCTT-----------CTAGGGTAACCAAATCGGTGCCGCCTTCTGGTATGTT--TTGA--CC----TCCGAG------AT---CAAGA-ACCATCGTG-----TC------AAAGGTCATC---AACACTGACTCTTCGTGTAGGCAGACCATCTCCGGCGAGCACGGCCTCGATAGCAACGGCGTGTATGTTACTTCCGACGAC-TC---TCCTCG-----CTTAAT-CCC---TCGCTCACCG------CCGCGATAGGTACAATGGAACTTCCGAGCTCCAGCTCGAGCGGATGAACGTCTACTTCAACGAGGTGAGT------CGGAC----------------------TGAAT--------ACACATCG--AGTC-----GGCGTG--TTTGCTGAC----CGCGAT--------------CTT----GCAGGCTTCCGGCAACAAGTATGTCCCTCGCGCCGTCCTGGTCGACTTGGAGCCCGGCACCATGGACGCCGTCCGTGCCGGTCCCTTCGGCCAGCTTTTCCGCCCTGAC-AACTT
>LT993709_Trichocladium_amorphum_CBS_127763T
C------GGCG-----AG----CGAT----CAGGTGGTGGTGCGA---TGG--ACTGACGAT-----GAACCCC-----------CCAGGGTAACCAAATTGGTGCCGCCTTCTGGTATGT---TTGGACCT--TCGCGATC------------AAGA-ACCATCGT---------A--------TCAAAC--AAT-ACTGACTCTCTGTGTAGGCAGACCATCTCCGGCGAGCACGGCCTTGATAGCAACGGCGTGTATGTGACCGTCGACGAC-TTCTCCCCGC-------TTGAT-CCC---GCGCTCACCG-------CCCGATAGGTACAATGGAACTTCCGAGCTCCAGCTCGAGCGCATGAACGTCTACTTCAACGAGGTGAGT------CGGGC---TGGATA----CACGT---CTCTCT--------AGTAATCG---G----------G-----TCGCTGACC--ACG-CAT--------------CT-----ACAGGCTTCCGGCAACAAGTATGTCCCTCGTGCCGTCCTCGTCGACTTGGAGCCCGGCACCATGGACGCCGTCCGCGCTGGTCCCTTCGGCCAGCTCTTCCGCCCTGAC-AACTT
>LT993711_Trichocladium_antarcticum_CBS_123565T
CG---CGGGCG-----AG----CGAT----CAGGTGGT---GCGG---TGG--ACTGACGA------CGCGCCTT----------CCAGGGTAACCAAATTGGTGCCGCCTTCTGGTATGT---TTGA--CC--GCCGGAAC-----------CAACA-ATTATCTGG-----TC-G-----GAGGTGGTTTGAG--ACTGACTCTCTGTGTAGGCAGACTATTTCCGGCGAGCACGGCCTCGACGCAAGTGGCGTGTATGTGGTTGTCGACAGG-TC--CCCATCGGTT---ATAAT-CCC---TCGCTCACCG-----CTG-CGATAGGTACAATGGCACATCCGAGATTCAGCTCGAGCGCATGAATGTCTATTTCAACGAGGTAAGC------CGGGC-------TAGCGACAGGT---CTTTGTGATGGGCGAGCCGCCG-T------------GTG----TGCTGACC--ACGA-AT-----------CTTGTC-----CAGGCTGCCGGCAACAAATATGTTCCTCGAGCCGTCCTCGTCGACGTGGAGCCCGGCACCA-----------------------------------------------------
>LT993712_Trichocladium_arxii_CBS_104.79T
CG---CGCGCG-----AG----CGAT----CAGGTGGT---GCGG---TAG--ACTGACG--------ATGCTTC----------CCAGGGTAACCAAATTGGTGCCGCCTTCTGGTATGTT--TTGA--CC----TCCAGG------AT---CAGGA-ACTATCGT-----ATC-A-----AAGGTGATT--AAT-ACTGACTCCCACTGTAGGCAGACCATCTCCGGCGAGCACGGCCTTGATAGCAACGGCGTGTATGTTACTTCCGACGAC-TT---CCCTCG-----GTTAAT-CCC---GCGCTCACCG------CCGCGATAGGTACAATGGAACTTCCGAGCTCCAGCTCGAGCGCATGAACGTCTACTTCAACGAGGTGAGT------CGGGC---TGGAT------------AC---------------ACATCG--AGTC-----GGCGTG--CTTGCTGAC--CACG--AT--------------CTT----GCAGGCTGCCGGCAACAAGTATGTCCCTCGCGCCGTCCTGGTCGACTTGGAGCCCGGCACCATGGACGCCGTCCGTGCCGGTCCCTTCGGCCAGCTTTTCCGCCCTGAC-AACTT
>LT993713_Trichocladium_asperum_CBS_903.85eT
CG---CGGGCG-----AG----CAAT----CAGGTGGT---GCGA---TGG--ACTGACAA------CAAGCCTC----------CCAGGGTAACCAAATTGGTGCCGCCTTCTGGTATGTT--TTGA--CC----TCCAAG------AT---CAAGA-ATCATCGTG-----TC-A-----AAGAT-ATC-CAAT-ACTGACTCTTCGTGTAGGCAGACCATCTCCGGCGAGCACGGCCTCGACGCTAATGGCGTGTATGTCACTGTCGACGGC-TT--CCCATCG-----CTTAA-CGCC---TCGCTCACCG-----CTG-TGATAGGTACAATGGAACTTCCGAGATCCAACTCGAGCGCATGAACGTCTACTTCAACGAGGTGAGT------CGGAC---CAAATA----CACAT---CTATCT---------------GACAGCCGAACCACTGTG--TTTGCTGACC--ACG-CAT-----------CTGCT-----GCAGGCTTCCGGCAACAAGTATGTCCCTCGTGCCGTCCTGGTCGACTTGGAGCCCGGCACCATGGACGCCGTCCGCGCCGGTCCCTTCGGCCAGCTCTTCCGCCCTGAC-AACTT
>LT993714_Trichocladium_asperum_CBS_140.21
CG---CGGGCG-----AG----CAAT----CAGGTGGT---GCGA---TGG--ACTGACAA------CAAGCCTC----------CCAGGGTAACCAAATTGGTGCCGCCTTCTGGTATGTT--TTGA--CC----TCCAAG------AT---CAAGA-ATCATCGTG-----TC-A-----AAGAT-ATC-CAAT-ACTGACTCTTCGTGTAGGCAGACCATCTCCGGCGAGCACGGCCTCGACGCTAATGGCGTGTATGTCACTGTCGACGGC-TT--CCCATCG-----CTTAA-CGCC---TCGCTCACCG-----CTG-TGATAGGTACAATGGAACTTCCGAGATCCAACTCGAGCGCATGAACGTCTACTTCAACGAGGTGAGT------CGGAC---CAAATA----CACAT---CTATCT---------------GACAGCCGAACCACTGTG--TTTGCTGACC--ACG-CAT-----------CTGCT-----GCAGGCTTCCGGCAACAAGTATGTCCCTCGTGCCGTCCTGGTCGACTTGGAGCCCGGCACCATGGACGCCGTCCGCGCCGGTCCCTTCGGCCAGCTCTTCCGCCCTGAC-AACTT
>LT993715_Trichocladium_asperum_CBS_157.22
CG---CGGGCG-----AG----CAAT----CAGGTGGT---GCGA---TGG--ACTGACGA------CAAGCCTC----------CCAGGGTAACCAAATTGGTGCCGCCTTCTGGTATGTT--TTGA--CC----TCCAAG------AT---CAAGA-ATCATCGTG-----TC-A-----AAGAT-ATC-CAAT-ACTGACTCTTCGTGTAGGCAGACCATCTCCGGCGAGCACGGCCTCGACGCTAATGGCGTGTATGTCACTGTCGACGGC-TT--CCCATCG-----CTTAA-CGCC---TCGCTCACCG-----CTG-TGATAGGTACAATGGAACTTCCGAGATCCAACTCGAGCGCATGAACGTCTACTTCAACGAGGTGAGT------CGGAC---CAAATA----CACAT---CTATCT---------------GACAGCCGAACCACTGTG--TTTGCTGACC--ACG-CAT-----------CTGCT-----GCAGGCTTCCGGCAACAAGTATGTCCCTCGTGCCGTCCTGGTCGACTTGGAGCCCGGCACCATGGACGCCGTCCGCGCCGGTCCCTTCGGCCAGCTCTTCCGCCCTGAC-AACTT
>LT993716_Trichocladium_beniowskiae_CBS_757.74T
C------GGCG-----AG----CGAC----CAGGTGGT---GCGG---TGG--ACTGACGAT-----GAACCTT-----------CCAGGGTAACCAAATCGGTGCCGCCTTCTGGTATGTT--TGGGCTCC----GCGATC------------GAGA-ACCATCAT-----------------GACAAC----AGTACTGACCCTCGGTGTAGGCAAACCATCTCCGGCGAGCACGGCCTCGATAGCAACGGCGTGTATGTGCCCATCGACGAC-----CTCCTCG-----CTTAAT-CCC---GCGCTCACCG-------CCCGATAGGTACAATGGAACTTCTGAGCTCCAGCTCGAGCGCATGAACGTCTACTTCAACGAGGTGAGT------CGGGC---TGGATA--------TACGATA-CTCG----------GTCG---GTCTA-------T----TTGCTGAC---GACACAT--------------CT-----GCAGGCTTCCGGCAACAAGTATGTTCCTCGTGCCGTCCTCGTCGACTTGGAGCCCGGCACCATGGACGCCGTCCGCGCCGGCCCCTTCGGCCAGCTCTTCCGCCCTGAC-AACTT
>LT993717_Trichocladium_crispatum_CBS_149.58
CG---CGGGCG-----AG----CGAT----CAGGTGGT---GCGG---TGG--ACTGACGG------CAAGCTTC----------CCAGGGTAACCAAATCGGTGCCGCCTTCTGGTATGT---TTGA--CC----TCCAAC------AT---GAGGA-ATTATCGTGTT------G-----AAGGTGGTT--GAT-ACTAACTCTCTGTGTAGGCAGACCATTTCCGGCGAGCACGGTCTCGACGCTAGTGGCGTGTATGTTGCTATCGACAGC-TC--CCCATCG-----GTTAAT-CCC---TCGCTCACCG-----CTG-CGATAGGTACAATGGCACCTCCGAGATTCAGCTCGAGCGCATGAATGTCTACTTTAACGAGGTAAGT------CGGGC-----GAGC-------TTCAGACCTTTCT---------AATCG--AGTCG----CCAGC---TTTGCTGACC--ACGAACC------------TTCTT-----CAGGCCTCCGGCAACAAGTATGTTCCTCGTGCCGTCCTCGTCGACTTGGAGCCCGGCACCATGGACGCCGTTCGCGCCGGTCCCTTCGGCCAGCTCTTCCGCCCTGAC-AACTT
>LT993718_Trichocladium_crispatum_CBS_693.71
CG---CGGGCG-----AG----CGAT----CAGGTGGT---GCGG---TGG--ACTGACGG------CAAGCTTC----------CCAGGGTAACCAAATCGGTGCCGCCTTCTGGTATGT---TTGA--CC----TCCAAC------AT---GAGGA-ATTATCGTGTT------G-----AAGGTGGTT--GAT-ACTAACTCTCTGTGTAGGCAGACCATTTCCGGCGAGCACGGTCTCGACGCTAGTGGCGTGTATGTTGCTATCGACAGC-TC--CCCATCG-----GTTAAT-CCC---TCGCTCACCG-----CTG-CGATAGGTACAATGGCACCTCCGAGATTCAGCTCGAGCGCATGAATGTCTACTTTAACGAGGTAAGT------CGGGC-----GAGC-------TTCAGACCTTTCT---------AATCG--AGTCG----CCAGC---TTTGCTGACC--ACGAACC------------TTCTT-----CAGGCCTCCGGCAACAAGTATGTTCCTCGTGCCGTCCTCGTCGACTTGGAGCCCGGCACCATGGACGCCGTTCGCGCCGGTCCCTTCGGCCAGCTCTTCCGCCCTGAC-AACTT
>LT993719_Trichocladium_gilmaniellae_CBS_388.75T
CG---CGGGCGAG---------CAAT----CAGGTGGT---GCGA---TGG--ACTAACGA------TAAGCTTC----------CCAGGGTAACCAAATTGGTGCCGCTTTCTGGTATG----TTCTGACC----TCCAAG------AT---CAAGAATCATTCGTG-----TCA-----AAAGATAATC--AAT-ACTGACTGTTTGTGTAGGCAGACCATCTCCGGCGAGCACGGCCTCGACGCTAATGGCGTGTATGTCACTGTCGACGGC-TC--CCCATCA-C----TTGACCGCCCC-CCGCTCACCG-----CTG-CGATAGGTACAATGGAACTTCCGAGATCCAGCTCGAGCGCATGAATGTCTACTTCAATGAGGTGAGT------CGGGC---CGGATAC----ACAT---CTATCTG-------ACA-GCCG--AGCC-----ACTGTG--TTTGCTGACC--ACG-CAT-----------CTGCTC-----TAGGCTTCCGGCAACAAGTATGTCCCTCGCGCCGTCCTGGTCGACTTGGAGCCCGGCACCATGGACGCTGTCCGCGCCGGTCCCTTCGGCCAGCTCTTCCGCCCTGAC-AACTT
>LT993720_Trichocladium_griseum_CBS_119.14_NeoT
CG---CGGGCG-----AG----CAAT----CAGGTGGT---GCGA---TGG--ACTGACGA------TAAGCTTC-----T-----CAGGGTAACCAAATTGGTGCCGCCTTCTGGTATGTT--TTGA--CC----TCCAAG------AT---CAAGA-ATCATCGTGT-----C------AAAGACAATC--AAT-ACTGACTCTTCGTGTAGGCAGACCATCTCCGGCGAGCACGGCCTCGACGCTAATGGCGTGTATGTCACTGTCGACGGC-TT--CCCATCGC-----TTAA--CCC---TCGCTCACCG------TTGTGATAGGTACAATGGAACTTCCGAGATCCAACTCGAGCGCATGAATGTCTACTTCAACGAGGTGAGT------CGGGC---CTGATA----CACAT---TTATCT--------AACAACCG--AGCC-----ACTGTG--TTTGCTGACC---ACACAT-----------CTGCT-----GCAGGCTTCCGGCAACAAGTATGTCCCTCGTGCCGTCCTGGTCGACTTGGAGCCCGGCACCATGGATGCCGTCCGCGCCGGTCCCTTCGGCCAGCTCTTCCGCCCTGAC-AACTT
>LT993721_Trichocladium_griseum_CBS_217.34
CG---CGGGCG-----AG----CAAT----CAGGTGGT---GCGA---TGG--ACTGACTA------TAAGCTTC-----T-----CAGGGTAACCAAATTGGTGCCGCCTTCTGGTATGTT--TTGA--CC----TCCAAG------AT---CAAGA-ATCATCGTGT-----C------AAAGACAATC--AAT-ACTGACTCTTCGTGTAGGCAGACCATCTCCGGCGAGCACGGCCTCGACGCTAATGGCGTGTATGTCACTGTCGACGGC-TT--CCCATCGC-----TTAA--CCC---TCGCTCACCG------TTGTGATAGGTACAATGGAACTTCCGAGATCCAACTCGAGCGCATGAATGTCTACTTCAACGAGGTGAGT------CGGGC---CTGATA----CACAT---TTATCT--------AACAACCG--AGCC-----ACTGTG--TTTGCTGACC---ACACAT-----------CTGCT-----GCAGGCTTCCGGCAACAAGTATGTCCCTCGTGCCGTCCTGGTCGACTTGGAGCCCGGCACCATGGATGCCGTCCGCGCCGGTCCCTTCGGCCAGCTCTTCCGCCCTGAC-AACTT
>LT993722_Trichocladium_griseum_CGMCC_3.13888
CG---CGGGCG-----AG----CAAT----CAGGTGGT---GCGA---TGG--ACTGACGA------TAAGCTTC-----T-----CAGGGTAACCAAATTGGTGCCGCCTTCTGGTATGTT--TTGA--CC----TCCAAG------AT---CAAGA-ATCATCGTGT-----C------AAAGACAATC--AAT-ACTGACTCTTCGTGTAGGCAGACCATCTCCGGCGAGCACGGCCTCGACGCTAATGGCGTGTATGTCATTGTCGACGGC-TT--CCCATCGC-----TTAA--CCCT--TCGCTCACCG------TTGTGATAGGTACAATGGAACTTCCGAGATCCAACTCGAGCGCATGAATGTCTACTTCAACGAGGTGAGT------CGGGC---CGGATA----CACAC---CTATCTG-------ACAGG-CG--AGCC-----ACTGTG--TTTGCTGAC---AACGCAT-----------CTGCT-----GCAGGCTTCCGGCAACAAGTATGTCCCTCGTGCCGTCCTGGTCGACTTGGAGCCCGGCACCATGGACGCCGTCCGCGCCGGTCCCTTCGGCCAGCTCTTCCGCCCTGAC-AACTT
>LT993723_Trichocladium_jilongensis_HSAUPII07_1485T
CG---CGGGCG-----AG----CAAT----CAGGTGGT---GCAA---TAG--ACTGACGA------CAAGCCTC----------CCAGGGTAACCAAATTGGTGCCGCCTTCTGGTATGTT--TTGA--CC----TCCAAG------AT---CAAGA-ATCACCGTGT-----C------AAAGATAATC--AAT-ACTGACTCTTCGTATAGGCAGACCATCTCCGGCGAGCACGGCCTCGACGCTAATGGCGTGTATGTCACTGTCGACGGC-TT--CCCATCGC-----TTAA-CCCC---TCGCTCACCG------CTGCGATAGGTACAATGGAACTTCCGAGATCCAGCTCGAGCGCATGAATGTCTACTTCAACGAGGTGAGT------CGGGC---CGGATA----CACAT---CTATCTG-------ACA-GTC---AGGCC----ACTGTG--TTTGCTGACC--ACG-CAT-----------CTGCT-----GCAGGCTTCCGGCAACAAGTATGTTCCTCGTGCGGTCTTGGTCGACTTGGAGCCCGGCACCATGGACGCCGTCCGCGCCGGTCCCTTCGGCCAGCTCTTCCGCCCTGAC-AACTT
>LT993724_Trichocladium_jilongensis_CBS_195.87
CG---CGGGCG-----AG----CAAT----CAGGTGGT---GCAA---TAG--ACTGACGA------CAAGCCTC----------CCAGGGTAACCAAATTGGTGCCGCCTTCTGGTATGTT--TTGA--CC----TCCAAG------AT---CAAGA-ATCACCGTGT-----C------AAAGATAATC--AAT-ACTGACTCTTCGTATAGGCAGACCATCTCCGGCGAGCACGGCCTCGACGCTAATGGCGTGTATGTCACTGTCGACGGC-TT--CCCGTCGC-----TTAA-CCCC---TCGCTCACCG------CTGCGATAGGTACAATGGAACTTCCGAGATCCAGCTCGAGCGCATGAATGTCTACTTCAACGAGGTGAGT------CGGGC---CGGATA----CACAT---CTATCTG-------ACA-GTC---AGGCC----ACTGTG--TTTGCTGACC--ACG-CAT-----------CTGCT-----GCAGGCTTCCGGCAACAAGTATGTTCCTCGTGCGGTCCTGGTCGACTTGGAGCCCGGCACCATGGACGCCGTCCGCGCCGGTCCCTTCGGCCAGCTCTTCCGCCCTGAC-AACTT
>LT993725_Trichocladium_nigrospermum_CBS_103.36
CG---CGGGCGAGCAAA-------AT----CAGGTGGT---GCAA---TGG--ACTGACGA------CAAGCTTC-----T-----CAGGGTAACCAAATCGGTGCCGCCTTCTGGTATGTT---TTTGCCC---TCCCAAG------AT---TAAGA-ACCATCGTGT-----C------AAAGATAATC--AAT-ACTGACTCTTCGTGTAGGCAGACCATCTCCGGCGAGCACGGCCTCGACGCTAATGGCGTGTATGTCACCGTCGACAAC-TT-CCACATCGC-----TTAA-CCCC---TCGCTCACCG-----CTC-TGACAGGTACAATGGAACTTCCGAGATCCAACTTGAGCGCATGAATGTCTACTTCAACGAGGTAAGT------CGGGC---CGGATA----CACAT---CTCTCTG---------ACAGCGG-AGCC-----ACTGTG--TTTGCTAACC--ACG-CAT-----------CTGCT-----GTAGGCTTCCGGCAACAAGTATGTCCCTCGTGCCGTCCTGGTCGACTTGGAGCCCGGCACCATGGACGCCGTCCGCGCCGGTCCCTTCGGCCAGCTCTTCCGCCCTGAC-AACTT
>LT993726_Trichocladium_seminis-citrull_CBS_143.58T
CGTCGCCGGCA-----AG----CGAT----CAGGTGGTGGTGCGG---TGG--ACTGACGAT-----GAACCCTT----------CCAGGGTAACCAAATTGGTGCCGCCTTCTGGTATGTT---TGG--CCGA-CGCGAT------------CAACA-ATCATCGT------------------TCCAAC--AAT-ACTGACTCTCTCTGTAGGCAGACTATCTCCGGCGAACACGGCCTTGATAGCAACGGCGTGTATGTGACCGTCGACGAC-ATG-CCCCCCGC-----TTGATCCC----GCGCTCACCG-------CCCAATAGGTACAATGGAACTTCGGAGCTCCAGCTCGAGCGCATGAATGTCTACTTCAACGAGGTGAGT------CGGAT---CAGAGC------CATG-GCTCCCT---------------GATAGTC---------TG--GTCGCTGACC---ACACAT-------------CC------GCAGGCTTCCGGCAACAAGTATGTCCCTCGTGCCGTCCTGGTCGACTTAGAGCCCGGCACCATGGACGCCGTCCGCGCTGGTCCCTTCGGCCAGCTCTTCCGCCCTGAC-AACTT
>LT993727_Trichocladium_seminis-citrulli_CBS_637.83
CGTCGCCGGCA-----AG----CGAT----CAGGTGGTGGTGCGG---TGG--ACTGACGAT-----GAACCCTT----------CCAGGGTAACCAAATTGGTGCCGCCTTCTGGTATGTT---TGG--CCGA-CGCGAT------------CAACA-ATCATCGT------------------TCCAAC--AAT-ACTGACTCTCTCTGTAGGCAGACTATCTCCGGCGAACACGGCCTTGATAGCAACGGCGTGTATGTGACCGTCAACGACATCCCCCCCGC-------TTGATCCC----GCGCTCACCG-------CCCAATAGGTACAATGGAACTTCGGAGCTCCAGCTCGAGCGCATGAATGTCTACTTCAACGAGGTGAGT------CGGAT---CAGATC------CATG-GCTCCCT---------------GATAGTC---------TG--GTCGCTGACC---ACACAT-------------CC------GCAGGCTTCCGGCAACAAGTATGTCCCTCGTGCCGTCCTGGTCGACTTGGAGCCCGGCACCATGGACGCCGTCCGCGCTGGTCCCTTCGGCCAGCTCTTCCGCCCTGAC-AACTT
>LT993728_Trichocladium_sp._CBS_351.77_Wheatfield_soil_Germany
CG---CGGGCGAA---------CGAT----CAGGTGGT---GCGG---TGG--ACTGACGA------CAAGCTTC----------CCAGGGTAACCAAATCGGTGCCGCCTTCTGGTATGT---TTGA--CC----TCCAAG------AT---CAAGA-ATCATCGTGT------C-----GAAGGTGATG--AAT-ACTGACTCTCTGTGTAGGCAGACCATCTCCGGCGAGCACGGCCTCGACGCTAACGGCGTGTATGTCACTCTCGACGACTC---CCCATTCC-----TTAATCCC----TCGCTCACCG------CTGCGATAGTTACAATGGCACGTCCGAGATTCAGCTCGAGCGCATGAATGTCTACTTCAACGAGGTAAGT------CGGGC---TGGATA----CACAT---CTATC--------GAATAGTCG--AGCC-------GGTGTGTTTGCTAACC---ACAAAT-----------CCACT-----GCAGGCTTCCGGCAACAAGTATGTCCCTCGTGCCGTCCTCGTCGACTTGGAGCCCGGCACCATGGACGCCGTCCGCGCCGGTCCCTTCGGCCAGCTCTTCCGCCCTGAC-AACTT
