# Supplementary material for: Trichocladium solani sp. nov.—A New Pathogen on Potato Tubers Causing Yellow Rot
Source: J Fungi (Basel). 2022 Nov 2;8(11):1160. doi: 10.3390/jof8111160 (PMC9698721; doi:10.3390/jof8111160)
Supplement: Supplementary file 1 [file jof-08-01160-s001.zip › 7.jof-1910442 supplementary/7.S4 ITS alignment.fasta]

>LT993567_Botryotrichum_verrucosum_CBS_116.64_T
ATTACAGAGTT--GCA---AACTCCCTAAACCATTGTGAACGTTACCTTCAAACCGTTGCTTCGGCGGGCGG----CCC--GGGTCC-G-----CCCGGTG-----CCCCCTGGCCCC-CT-AGCGG----------GGCGCCCGCCGGAGG-AAACCC--AACTCTT--GATACA-TT--ATGGCCTCTCTGAGTCTTCTGTACTGAATAAGTCAAAACTTTCAACAACGGATCTCTTGGTTCTGGCATCGATGAAGAACGCAGCGAAATGCGATAAGTAATGTGAATTGCAGAATTCAGTGAATCATCGAATCTTTGAACGCACATTGCGCCCGCCAGTATTCTGGCGGGCATGCCTGTTCGAGCGTCATTTCAACCATCAAG-CCCCAGGCTTGTGTTGGGGACCTGCGGCTGCCGCAGGCCCTGAAAACCAGTGGCGGGCTCGCT-GTCACACCGGGCGTAGTAGATTT--TATCTCGCTCAGGGCGTGCTGCGGGTT--CCGGCCGTTAAAAAGC----CTT-----TTTTAC-CCAAGGTTGACCTCGGATCAGGTAGGAAGACCCGCTGAACTTAAGCATATCAATAA-GCGGAGGAA
>LT993568_Humicola_ampulliella_CBS_116735_T
ATTA-AGAGTT--GCA---AACT---TAAACCATTGTGAACGTTACCTTTA--CCGTTGCTTCGGCGGGCGG----CCC--GGGTCCTG-----CCC--GGCG---CCCCCCGGCC---CT-CGCGG-----------GCGCCCGCCGGAGGTAAACC--AAACTCTT--G----AATTGTATGGCCTCTCTGAGTCTTCTGTACTGAATAAGTCAAAACTTTCAACAACGGATCTCTTGGTTCTGGCATCGATGAAGAACGCAGCGAAATGCGATAAGTAATGTGAATTGCAGAATTCAGTGAATCATCGAATCTTTGAACGCACATTGCGCCCGCCAGTATTCTGGCGGGCATGCCTGTTCGAGCGTCATTTCAACCATCAAG-CCCCGGGCTTGTGTTGGGGACCTGCGGCTGCCGCAGGCCCTGAAAACCAGTGGCGGGCTCGCTAGTCACTCCGAGCGTAGTAG-TTTAC-ACCTCGCTCAGGGCGTGCTGCGGGTT--CCGGCCGTT-AAAAGC----CTTATT----TTAC-CCAAGGTTGACCTCGGATCAGGTAGGAAGACCCGCTGAACTTAAGCATATCAATAA-GCGGAGGAA
>LT993569_Humicola_ampulliella_CBS_116736
ATTA-AGAGTT--GCA---AACT---TAAACCATTGTGAACGTTACCTTTA--CCGTTGCTTCGGCGGGCGG----CCC--GGGTCCTG-----CCC--GGCG---CCCCCCGGCC---CT-CGCGG-----------GCGCCCGCCGGAGGTAAACC--AAACTCTT--G----AATTGTATGGCCTCTCTGAGTCTTCTGTACTGAATAAGTCAAAACTTTCAACAACGGATCTCTTGGTTCTGGCATCGATGAAGAACGCAGCGAAATGCGATAAGTAATGTGAATTGCAGAATTCAGTGAATCATCGAATCTTTGAACGCACATTGCGCCCGCCAGTATTCTGGCGGGCATGCCTGTTCGAGCGTCATTTCAACCATCAAG-CCCCGGGCTTGTGTTGGGGACCTGCGGCTGCCGCAGGCCCTGAAAACCAGTGGCGGGCTCGCTAGTCACTCCGAGCGTAGTAG-TTTAC-ACCTCGCTCAGGGCGTGCTGCGGGTT--CCGGCCGTT-AAAAGC----CTTATT----TTAC-CCAAGGTTGACCTCGGATCAGGTAGGAAGACCCGCTGAACTTAAGCATATCAATAA-GCGGAGGAA
>LT993570_Humicola_atrobrunnea_HSAUPII05-1004_T
ATTACAGAGTT--GCAAA--ACTCCC-AAACCATTGTGAACGTTACC--AAAACCGTTGCTTCGGCGGGCGG----CCC--GGGTC--A---CTCCC--GGCG---CCCCTCGGCC---CT-CGCGG-----------GCGCCCGCCGGAGGTAAACC--AAACTATT--G----AATTGTATGGCCTCTCTGAGTCTTCTGTACTGAATAAGTCAAAACTTTCAACAACGGATCTCTTGGTTCTGGCATCGATGAAGAACGCAGCGAAATGCGATAAGTAATGTGAATTGCAGAATTCAGTGAATCATCGAATCTTTGAACGCACATTGCGCCCGCCAGTATTCTGGCGGGCATGCCTGTTCGAGCGTCATTTCAACCATCAAG-CCCCGGGCTTGTGTTGGGGACCTGCGGCTGCCGCAGGCCCTGAAATGCAGTGGCGGGCTCGCT-GTCACTCCGAGCGTAGTAA---TAC-ATCTCGCTCTGGACGTGCTGCGGGTT--CCGGCCGTT-AAAAGC----CTTA-----TTTAC-CCAAGGTTGACCTCGGATCAGGTAGGAAGACCCGCTGAACTTAAGCATATCAATAA-GCGGAGGAA
>LT993571_Humicola_christensenii_CBS_127760_T
ATTACAGAGTT--GCAAA--ACTCCC-AAACCATTGTGAACGTTACCT--ATCCCGTTGCTTCGGCGGGCGG----CCC--GGGCCCCGT---GCCC--GGCG---CCCCCCGGCCC--CT-CGCGG-----------GCGCCCGCCGGAGGTAAACC--AAACTCTT--G----AATTGTATGGCCTCTCTGAGTCTTCTGTACTGAATAAGTCAAAACTTTCAACAACGGATCTCTTGGTTCTGGCATCGATGAAGAACGCAGCGAAATGCGATAAGTAATGTGAATTGCAGAATTCAGTGAATCATCGAATCTTTGAACGCACATTGCGCCCGCCAGTATTCTGGCGGGCATGCCTGTTCGAGCGTCATTTCAACCATCAAGCCCCC-GGCTTGTGTTGGGGACCTGCGGCTGCCGCAGGCCCTGAAAACCAGTGGCGGGCTCGCTAGTCACTCCGAGCGTAGTAG--TTAC-ATCTCGCTCAGGGCGTGCTGCGGGTT--CCGGCCGTT-AAAAGC----CTT-----TTTTAC-CCAAGGTTGACCTCGGATCAGGTAGGAAGACCCGCTGAACTTAAGCATATCAATAA-GCGGAGGAA
>LT993572_Humicola_christensenii_CGMCC_3.08497
ATTACAGAGTT--GCAAA--ACTCCC-AAACCATTGTGAACGTTACCT--ATCCCGTTGCTTCGGCGGGCGG----CCC--GGGCCCCGT---GCCC--GGCG---CCCCCCGGCCC--CT-CGCGG-----------GCGCCCGCCGGAGGTAAACC--AAACTCTT--G----AATTGTATGGCCTCTCTGAGTCTTCTGTACTGAATAAGTCAAAACTTTCAACAACGGATCTCTTGGTTCTGGCATCGATGAAGAACGCAGCGAAATGCGATAAGTAATGTGAATTGCAGAATTCAGTGAATCATCGAATCTTTGAACGCACATTGCGCCCGCCAGTATTCTGGCGGGCATGCCTGTTCGAGCGTCATTTCAACCATCAAGCCCCC-GGCTTGTGTTGGGGACCTGCGGCTGCCGCAGGCCCTGAAAACCAGTGGCGGGCTCGCTAGTCACTCCGAGCGTAGTAG--TTAC-ATCTCGCTCAGGGCGTGCTGCGGGTT--CCGGCCGTT-AAAAGC----CTT-----TTTTAC-CCAAGGTTGACCTCGGATCAGGTAGGAAGACCCGCTGAACTTAAGCATATCAATAA-GCGGAGGAA
>LT993573_Humicola_cuyabenoensis_CBS_398.97_T
ATTAAAGAGTT--GCAAA--ACTCC--AAACCATTGTGAACGTTACCTT---GCCGTTGCTTCGGCGGGCGG----CCC--GGGTCCTG-----CCC--GGCG---CCCCCCGGCC---CC-ATCGG----------GGCGCCCGCCGGAGGTAAACC--AAACTCTT--G----AATTGCATGGCCTCTCTGAGTCTTCTGTACTGAATAAGTCAAAACTTTCAACAACGGATCTCTTGGTTCTGGCATCGATGAAGAACGCAGCGAAATGCGATAAGTAATGTGAATTGCAGAATTCAGTGAATCATCGAATCTTTGAACGCACATTGCGCCCGCCAGTATTCTGGCGGGCATGCCTGTTCGAGCGTCATTTCAACCATCAAG-CCCCGGGCTTGTGTTGGGGACCTGCGGCTGCCGCAGGCCCTGAAAACCAGTGGCGGGCTCGCTAGTCACTCCGAGCGTAGTAG-TTTAC-ACCTCGCTCAGGGCGTGCTGCGTGTT--CCGGCCGTT-AAAAG----CCT------CTATAC-CCAAGGTTGACCTCGGATCAGGTAGGAAGACCCGCTGAACTTAAGCATATCAATAA-GCGGAGGAA
>LT993574_Humicola_degenerans_CBS_232.65_T
ATTAAAGAGTTT----AACTACTC---AAACCATTGTGAACCTTACC-TCAA-CCGTTGCTTCGGCGGGCGG-G--CCC--GGGCCATG-----CCC--GGCG---CCCCCCGGCC---CT-CGCGG-----------GCGCCCGCCGGAGGTTAACCG--AACCCTT--G----AATTGTATGGCCTCTCTGAGTCTTCTGTACTGAATAAGTCAAAACTTTCAACAACGGATCTCTTGGTTCTGGCATCGATGAAGAACGCAGCGAAATGCGATAAGTAATGTGAATTGCAGAATTCAGTGAATCATCGAATCTTTGAACGCACATTGCGCCCGCCAGTATTCTGGCGGGCATGCCTGTTCGAGCGTCATTTCAACCATCAAG-CCCCGGGCTTGTGTTGGGGACCTGCGGCTGCCGCAGGCCCTGAAAACCAGTGGCGGGCTCGCTAGTCACTCCGAGCGTAGTAG-TCTAC-ACCTCGCTCAGGGCGTGCTGCGGGTT--CCGGCCGTT-AAAAG----CCTCAT----TTTAC-CCAAGGTTGACCTCGGATCAGGTAGGAAGACCCGCTGAACTTAAGCATATCAATAA-GCGGAGGAA
>LT993575_Humicola_degenerans_CBS_780.71
ATTA-AGAGTTT----AACTACTC---AAACCATTGTGAACCTTACC-TCAA-CCGTTGCTTCGGCGGGCGG-G--CCC--GGGCCATG-----CCC--GGCG---CCCCCCGGCC---CT-CGCGG-----------GCGCCCGCCGGAGGTTAACCG--AACTCTT--G----AATTGTATGGCCTCTCTGAGTCTTCTGTACTGAATAAGTCAAAACTTTCAACAACGGATCTCTTGGTTCTGGCATCGATGAAGAACGCAGCGAAATGCGATAAGTAATGTGAATTGCAGAATTCAGTGAATCATCGAATCTTTGAACGCACATTGCGCCCGCCAGTATTCTGGCGGGCATGCCTGTTCGAGCGTCATTTCAACCATCAAG-CCCCGGGCTTGTGTTGGGGACCTGCGGCTGCCGCAGGCCCTGAAAACCAGTGGCGGGCTCGCTAGTCACTCCGAGCGTAGTAA-TCTAC-ACCTCGCTCAGGGCGTGCTGCGGGTT--CCGGCCGTT-AAAAG----CCTCAT----TTTAC-CCAAGGTTGACCTCGGATCAGGTAGGAAGACCCGCTGAACTTAAGCATATCAATAA-GCGGAGGAA
>LT993576_Humicola_degenerans_CBS_127324
ATTAAAGAGTTT----AACTACTC---AAACCATTGTGAACCTTACC-TCAA-CCGTTGCTTCGGCGGGCGG-G--CCC--GGGCCATG-----CCC--GGCG---CCCCCCGGCC---CT-CGCGG-----------GCGCCCGCCGGAGGTTAACCG--AACTCTT--G----AATTGTATGGCCTCTCTGAGTCTTCTGTACTGAATAAGTCAAAACTTTCAACAACGGATCTCTTGGTTCTGGCATCGATGAAGAACGCAGCGAAATGCGATAAGTAATGTGAATTGCAGAATTCAGTGAATCATCGAATCTTTGAACGCACATTGCGCCCGCCAGTATTCTGGCGGGCATGCCTGTTCGAGCGTCATTTCAACCATCAAG-CCCCGGGCTTGTGTTGGGGACCTGCGGCTGCCGCAGGCCCTGAAAACCAGTGGCGGGCTCGCTAGTCACTCCGAGCGTAGTAG-TCTAC-ACCTCGCTCAGGGCGTGCTGCGGGTT--CCGGCCGTT-AAAAG----CCTCAT----TTTAC-CCAAGGTTGACCTCGGATCATGTAGGAAGACCCGCTGAACTTAAGCATATCAATAA-GCGGAGGAA
>LT993577_Humicola_distorta_CBS_417.66_T
ATTACAGAGTT--GCAAA--ACTCCCTAAACCATTGTGAACGTTACCTTTA--CCGTTGCTTCGGCGGGCGG----CCC--GGGTCCTG-----CCC--GGCG---CCCCTCGGCC---CT-CGCGG-----------GCGCCCGCCGGAGGAAAACC--AAACTATT--GC----ATTGTATGGCCTCTCTGAGTCTTCTGTACTGAATAAGTCAAAACTTTCAACAACGGATCTCTTGGTTCTGGCATCGATGAAGAACGCAGCGAAATGCGATAAGTAATGTGAATTGCAGAATTCAGTGAATCATCGAATCTTTGAACGCACATTGCGCCCGCCAGTATTCTGGCGGGCATGCCTGTTCGAGCGTCATTTCAACCATCAAG-CCCCAGGCTTGTGTTGGGGACCTGCGGCTGCCGCAGGCCCTGAAAATCAGTGGCGGGCTCGCT-GTCACTCCGAGCGTAGTAG-TTTAC-ATCTCGCTCAGGGCGTGCTGCGGGTT--CCGGCCGTT-AAAAG----CCTTAT----TTTAC-CCAAGGTTGACCTCGGATCAGGTAGGAAGACCCGCTGAACTTAAGCATATCAATAA-GCGGAGGAA
>LT993578_Humicola_floriformi_CBS_815.97_T
ATTACAGAGTT--GCAAA--ACTCCCTAAACCATTGTGAACGTTACCT--ATACCGTTGCTTCGGCGGGCGG----CCC--GGGTCCTG-----CCC--GGCG---CCCCTCGGCCC--CT-CGCGG-----------GCGCCCGCCGGAGGAAAACC--AAACTATT--GC----ATTGTATGGCCTCTCTGAGTCTTCTGTACTGAATAAGTCAAAACTTTCAACAACGGATCTCTTGGTTCTGGCATCGATGAAGAACGCAGCGAAATGCGATAAGTAATGTGAATTGCAGAATTCAGTGAATCATCGAATCTTTGAACGCACATTGCGCCCGCCAGTATTCTGGCGGGCATGCCTGTTCGAGCGTCATTTCAACCATCAAGCCCCC-GGCTTGTGTTGGGGACCTGCGGCTGCCGCAGGCCCTGAAAACCAGTGGCGGGCTCGCT-GTCACTCCGAGCGTAGTAG-TTTAC-ATCTCGCTCAGGGCGTGCTGCGGGTT--CCGGCCGTT-AAAAG----CCTTAT----TTTAC-CCAAGGTTGACCTCGGATCAGGTAGGAAGACCCGCTGAACTTAAGCATATCAATAA-GCGGAGGAA
>LT993579_Humicola_fuscoatra_CBS_118.14_T
ATTACAGAGTT--GCAAA--ACTCCC-AAACCATTGTGAAC-ATACCT--ACCCCGTTGCTTCGGCGGGCGG----CCC--GGGCCCCG---CGCCC--GGCG---CCCCCCGGCCC--CC-CGTGG-----------GCGCCCGCCGGAGGTAAAAC--AAACCCTT--G----AATTGCATGGCCTCTCTGAGTCTTCTGTACTGAATAAGTCAAAACTTTCAACAACGGATCTCTTGGTTCTGGCATCGATGAAGAACGCAGCGAAATGCGATAAGTAATGTGAATTGCAGAATTCAGTGAATCATCGAATCTTTGAACGCACATTGCGCCCGCCAGTATTCTGGCGGGCATGCCTGTTCGAGCGTCATTTCAACCATCAAGCCCCC-GGCTTGTGTTGGGGACCTGCGGCTGCCGCAGGCCCTGAAAACCAGTGGCGGGCTCGCT-GTCACCCCGAGCGTAGTAG--TTAC-ATCTCGCTCTGGGAGTGCTGCGGGTT--CCGGCCGTT-AAACG----CCTTA-----TTTAC-CCAAGGTTGACCTCGGATCAGGTAGGAAGACCCGCTGAACTTAAGCATATCAATAA-GCGGAGGAA
>LT993581_Humicola_fuscogrisea_CGMCC_3.13790_T
ATTACAGAGTT--GCAAA--ACTCCCTAAACCATTGTGAACGTTACCT--AAACCGTTGCTTCGGCGGGCGG----CCC--GGGTCCTT-----CCC--GGCG---CCCCTCGGCC---CT-CGCGG-----------GCGCCCGCCGGAGGTAAACC--AAACTATT--GC----ATTGTATGGCCTCTCTGAGTCTTCTGTACTGAATAAGTCAAAACTTTCAACAACGGATCTCTTGGTTCTGGCATCGATGAAGAACGCAGCGAAATGCGATAAGTAATGTGAATTGCAGAATTCAGTGAATCATCGAATCTTTGAACGCACATTGCGCCCGCCAGTATTCTGGCGGGCATGCCTGTTCGAGCGTCATTTCAACCATCAAGCCCCC-GGCTTGTGTTGGGGACCTGCGGCTGCCGCAGGCCCTGAAATGCAGTGGCGGGCTCGCT-GTCACTCCGAGCGTAGTAG--TTAC-ATCTCGCTCTGGGCGTGCTGCGGGTT--CCGGCCGTT-AAAAG----CCTTA-----TTTAC-CCAAGGTTGACCTCGGATCAGGTAGGAAGACCCGCTGAACTTAAGCATATCAATAA-GCGGAGGAA
>LT993582_Humicola_homopilata_CBS_157.55_T
ATTACAGAGTT--GCAAA--ACTCCC-AAACCATTGTGAACGTTACC--CATCCCGTTGCTTCGGCGGGCGG----CCC--GGGCCCCGT---GCCC--GGCG---CCCCCCGGCCC--CC-CGTGG-----------GCGCCCGCCGGAGGTAAACC--AAACTCTT--G----AATTGCATGGCCTCTCTGAGTCTTCTGTACTGAATAAGTCAAAACTTTCAACAACGGATCTCTTGGTTCTGGCATCGATGAAGAACGCAGCGAAATGCGATAAGTAATGTGAATTGCAGAATTCAGTGAATCATCGAATCTTTGAACGCACATTGCGCCCGCCAGTATTCTGGCGGGCATGCCTGTTCGAGCGTCATTTCAACCATCAAGCCCCC-GGCTTGTGTTGGGGACCTGCGGCTGCCGCAGGCCCTGAAAACCAGTGGCGGGCTCGCTAGTCACTCCGAGCGTAGTAG--TTAC-ATCTCGCTCTGGGCGTGCTGCGGGTT--CCGGCCGTT-AAAAG----CCTT-----TTTTAC-CCAAGGTTGACCTCGGATCAGGTAGGAAGACCCGCTGAACTTAAGCATATCAATAA-GCGGAGGAA
>LT993584_Humicola_leptodermospora_CBS_120095_T
ATTACAGAGTTT--CAA---ACTCC--AAACCATTGTGAAC-TTACCTT---GCCGTTGCTTCGGCGGGCGG----CCC--GGGTCCTG-----CCC--GGCG---CCCCTCGGCCCCCCT-GTGGG-----------GCGCCCGCCGGAGGTAAACC--AAACTCTT--G----AATTGTATGGCCTCTCTGAGTCTTCTGTACTGAATAAGTCAAAACTTTCAACAACGGATCTCTTGGTTCTGGCATCGATGAAGAACGCAGCGAAATGCGATAAGTAATGTGAATTGCAGAATTCAGTGAATCATCGAATCTTTGAACGCACATTGCGCCCGCCAGTATTCTGGCGGGCATGCCTGTTCGAGCGTCATTTCAACCATCAAG-CCCCGGGCTTGTGTTGGGGACCTGCGGCTGCCGCAGGCCCTGAAAACCAGTGGCGGGCTCGCTAGTCACTCCGAGCGTAGTAG--TTAC-ATCTCGCTCAGGGCGTGCTGCGGGTT--CCGGCCGTT-AAAAG----CCTTA-----TTTAC-CCAAGGTTGACCTCGGATCAGGTAGGAAGACCCGCTGAACTTAAGCATATCAATAA-GCGGAGGAA
>LT993588_Humicola_mutabilis_CBS_779.71_T
ATTACAGAGTT--GCAAA--ACTCCCTAAACCATTGTGAACGTTACCTTTA--CCGTTGCTTCGGCGGGCGG----CCC--GGGTCCTG-----CCC--GGCG---CCCCTCGGCCC--CT-CGCGG----------GGCGCCCGCCGGAGGTAAACC--AAACCATT--GC----ATTGTATGGCCTCTCTGAGTCTTCTGTACTGAATAAGTCAAAACTTTCAACAACGGATCTCTTGGTTCTGGCATCGATGAAGAACGCAGCGAAATGCGATAAGTAATGTGAATTGCAGAATTCAGTGAATCATCGAATCTTTGAACGCACATTGCGCCCGCCAGTATTCTGGCGGGCATGCCTGTTCGAGCGTCATTTCAACCATCAAG-CCCCGGGCTTGTGTTGGGGACCTGCGGCTGCCGCAGGCCCTGAAAACCAGTGGCGGGCTCGCTAGTCACTCCGAGCGTAGTAG--TTAC-ATCTCGCTCAGGGCGTGCTGCGGGTT--CCGGCCGTT-AAACG----CCT-------TTTACCCCAAGGTTGACCTCGGATCAGGTAGGAAGACCCGCTGAACTTAAGCATATCAATAA-GCGGAGGAA
>LT993589_Humicola_olivacea_CBS_142031_T
ATTACAGAGTT--GCAAA--ACTCCC-AAACCATTGTGAACGTTACCTTTA--CCGTTGCTTCGGCGGGCGG----CCC--GGGTCCTG-----CCC--GGCG---CCCCTCGGCC---CT-CGCGG-----------GCGCCCGCCGGAGGTAAACC--AAACTATT--GC----ATTGTATGGCCTCTCTGAGTCTTCTGTACTGAATAAGTCAAAACTTTCAACAACGGATCTCTTGGTTCTGGCATCGATGAAGAACGCAGCGAAATGCGATAAGTAATGTGAATTGCAGAATTCAGTGAATCATCGAATCTTTGAACGCACATTGCGCCCGCCAGTATTCTGGCGGGCATGCCTGTTCGAGCGTCATTTCAACCATCAAGCCCCC-GGCTTGTGTTGGGGACCTGCGGCTGCCGCAGGCCCTGAAAACCAGTGGCGGGCTCGCTAGTCACTCCGAGCGTAGTAG-TTTAC-ATCTCGCTCAGGGCGTGCTGCGGGTT--CCGGCCGTT-AAAAG----CCTTAT----TTTAC-CCAAGGTTGACCTCGGATCAGGTAGGAAGACCCGCTGAACTTAAGCATATCAATAA-GCGGAGGAA
>LT993590_Humicola_pinnata_CBS_467.66_T
ATTACAGAGTT--GCAAA--ACTCCC-AAACCATTGTGAACGTTACC--CATCCCGTTGCTTCGGCGGGCGG----CCC--GGGCCCCGT---GCCC--GGCG---CCCCCCGGCCC--CT-CGCGG-----------GCGCCCGCCGGAGGTAAACC--AAACTCTT--G----AATTGTATGGCCTCTCTGAGTCTTCTGTACTGAATAAGTCAAAACTTTCAACAACGGATCTCTTGGTTCTGGCATCGATGAAGAACGCAGCGAAATGCGATAAGTAATGTGAATTGCAGAATTCAGTGAATCATCGAATCTTTGAACGCACATTGCGCCCGCCAGTATTCTGGCGGGCATGCCTGTTCGAGCGTCATTTCAACCATCAAGCCCCC-GGCTTGTGTTGGGGACCTGCGGCTGCCGCAGGCCCTGAAAACCAGTGGCGGGCTCGCTAGTCACTCCGAGCGTAGTAG--TTAC-ATCTCGCTCAGGGCGTGCTGCGGGTT--CCGGCCGTT-AAAAG----CCTT-----TTTTAC-CCAAGGTTGACCTCGGATCAGGTAGGAAGACCCGCTGAACTTAAGCATATCAATAA-GCGGAGGAA
>LT993591_Humicola_pulvericola_CBS_144165_T
ATTACAGAGTT--GCAAA--ACTCCCTAAACCATTGTGAACGTTACCT--AAACCGTTGCTTCGGCGGGCGG----CCC--GGGTCCTT-----CCC--GGCG---CCCCTCGGCC---CT-CGCGG-----------GCGCCCGCCGGAGGAAAACC--AAACTATT--GC----ATTGTATGGCCTCTCTGAGTCTTCTGTACTGAATAAGTCAAAACTTTCAACAACGGATCTCTTGGTTCTGGCATCGATGAAGAACGCAGCGAAATGCGATAAGTAATGTGAATTGCAGAATTCAGTGAATCATCGAATCTTTGAACGCACATTGCGCCCGCCAGTATTCTGGCGGGCATGCCTGTTCGAGCGTCATTTCAACCATCAAG-CCCCGGGCTTGTGTTGGGGACCTGCGGCTGCCGCAGGCCCTGAAATGCAGTGGCGGGCTCGCT-GTCACTCCGAGCGTAGTAG--TTAC-ATCTCGCTCTGGGCGTGCTGCGGGTT--CCGGCCGTT-AAAAG----CCTTA-----TTTAC-CCAAGGTTGACCTCGGATCAGGTAGGAAGACCCGCTGAACTTAAGCATATCAATAA-GCGGAGGAA
>LT993593_Humicola_quadrangulata_CBS_111771_T
ATTACAGAGTTT----AACCACTC--AAAACCATTGTGAACCTTACC-TCAA-CCGTTGCTTCGGCGGGCGG-GCCCCAAAAG-----C-----------------CCCCCCGGCCC--CT-CGCGG-----------GCGCCCGCCGGAGGTTAACCG--AACCCTT--G----AATTGTATGGCCTCTCTGAGTCTTCTGTACTGAATAAGTCAAAACTTTCAACAACGGATCTCTTGGTTCTGGCATCGATGAAGAACGCAGCGAAATGCGATAAGTAATGTGAATTGCAGAATTCAGTGAATCATCGAATCTTTGAACGCACATTGCGCCCGCCAGTATTCTGGCGGGCATGCCTGTCCGAGCGTCATTTCAACCATCAAG-CCCCGGGCTTGTGTTGGGGCCCTGCGGCTGCCGCAGGCCCTGAAAACCAGTGGCGGGCTCGCTAGTCACTCCGAGCGTAGTAG-TTTAC-ACCTCGCTCAGGACGTGCTGCGGGTT--CCGGCCGTT-AAAAG----CCTTAT----TTTAC-CCAAGGTTGACCTCGGATCAGGTAGGAAGACCCGCTGAACTTAAGCATATCAATAA-GCGGAGGAA
>LT993594_Humicola_seminuda_CBS_368.84_eT
ATTA-AGAGTTT----AACTACTC---AAACCATTGTGAACCTTACC-TCAA-CCGTTGCTTCGGCGGGCGGG---CCC--GGGCCATG-----CCC--GGCG---CCCCCCGGCC---CT-CGCGG-----------GCGCCCGCCGGAGGTTAACCG--AACCCTT--G----AATTGTATGGCCTCTCTGAGTCTTCTGTACTGAATAAGTCAAAACTTTCAACAACGGATCTCTTGGTTCTGGCATCGATGAAGAACGCAGCGAAATGCGATAAGTAATGTGAATTGCAGAATTCAGTGAATCATCGAATCTTTGAACGCACATTGCGCCCGCCAGTATTCTGGCGGGCATGCCTGTTCGAGCGTCATTTCAACCATCAAG-CCCCGGGCTTGTGTTGGGGACCTGCGGCTGCCGCAGGCCCTGAAAACCAGTGGCGGGCTCGCTAGTCACTCCGAGCGTAGTAG-TCTAC-ACCTCGCTCAGGGCGTGCTGCGGGTT--CCGGCCGTT-AAAAG----CCTTAT----TTTAC-CCAAGGTTGACCTCGGATCAGGTAGGAAGACCCGCTGAACTTAAGCATATCAATAA-GCGGAGGAA
>LT993597_Humicola_semispiralis_CBS_723.97_eT
ATTACAGAGTT--GCAAA--ACTCCCTAAACCATTGTGAACGTTACCT--AAACCGTTGCTTCGGCGGGCGG----CCC--GGGTCCTT-----CCC--GGCG---CCCCTCGGCC---CT-CGCGG-----------GCGCCCGCCGGAGGAAAACC--AAACTATT--GC----ATTGTATGGCCTCTCTGAGTCTTCTGTACTGAATAAGTCAAAACTTTCAACAACGGATCTCTTGGTTCTGGCATCGATGAAGAACGCAGCGAAATGCGATAAGTAATGTGAATTGCAGAATTCAGTGAATCATCGAATCTTTGAACGCACATTGCGCCCGCCAGTATTCTGGCGGGCATGCCTGTTCGAGCGTCATTTCAACCATCAAG-CCCCGGGCTTGTGTTGGGGACCTGCGGCTGCCGCAGGCCCTGAAATGCAGTGGCGGGCTCGCT-GTCACTCCGAGCGTAGTAG--TTAC-ATCTCGCTCTGGGCGTGCTGCGGGTT--CCGGCCGTT-AAAAG----CCTTA-----TTTAC-CCAAGGTTGACCTCGGATCAGGTAGGAAGACCCGCTGAACTTAAGCATATCAATAA-GCGGAGGAA
>LT993598_Humicola_sphaeralis_CBS_985.87eT
ATTACAGAGTT--GCAAA--ACTCCC-AAACCATTGTGAACGTTACC--CATCCCGTTGCTTCGGCGGGCGG---CCCC--GGGCCCCGT---GCCC--GGCG---CCCCCCGGCCC--CT-CGCGG-----------GCGCCCGCCGGAGGTAAACC--AAACTCTT--G----AATTGTATGGCCTCTCTGAGTCTTCTGTACTGAATAAGTCAAAACTTTCAACAACGGATCTCTTGGTTCTGGCATCGATGAAGAACGCAGCGAAATGCGATAAGTAATGTGAATTGCAGAATTCAGTGAATCATCGAATCTTTGAACGCACATTGCGCCCGCCAGTATTCTGGCGGGCATGCCTGTTCGAGCGTCATTTCAACCATCAAGCCCCC-GGCTTGTGTTGGGGACCTGCGGCTGCCGCAGGCCCTGAAAACCAGTGGCGGGCTCGCTAGTCACTCCGAGCGTAGTAG--TTAC-ATCTCGCTCAGGGCGTGCTGCGGGTT--CCGGCCGTT-AAAAG----CCTTA-----TTTAC-CCAAGGTTGACCTCGGATCAGGTAGGAAGACCCGCTGAACTTAAGCATATCAATAA-GCGGAGGAA
>LT993601_Humicola_udagawae_CBS_337.68_T
ATTACAGAGTT--GCAAA--ACTCCCTAAACCATTGTGAACGTTACCTTTA--CCGTTGCTTCGGCGGGCGG----CCC--GGGTCCTG-----CCC--GGCG---CCCCTCGGCCC--CT-CGCGG----------GGCGCCCGCCGGAGGTAAACC--AAACCATT--GC----ATTGTATGGCCTCTCTGAGTCTTCTGTACTGAATAAGTCAAAACTTTCAACAACGGATCTCTTGGTTCTGGCATCGATGAAGAACGCAGCGAAATGCGATAAGTAATGTGAATTGCAGAATTCAGTGAATCATCGAATCTTTGAACGCACATTGCGCCCGCCAGTATTCTGGCGGGCATGCCTGTTCGAGCGTCATTTCAACCATCAAGCCCCCGGGCTTGTGTTGGGGACCTGCGGCTGCCGCAGGCCCTGAAAACCAGTGGCGGGCTCGCTAGTCACTCCGAGCGTAGTAG--TTAC-ATCTCGCTCAGGGCGTGCTGCGGGTT--CCGGCCGTT-AAAAG----CCT-------TTTACCCCAAGGTTGACCTCGGATCAGGTAGGAAGACCCGCTGAACTTAAGCATATCAATAA-GCGGAGGAA
>LT993602_Humicola_wallefi_CBS_147.67_T
ATTACAGAGTT--GCAAA--ACTCCC-AAACCATTGTGAACGTTACC--CATCCCGTTGCTTCGGCGGGCGG----CCC--GGGCCCCGT---GCCC--GGCG---CCCCCCGGCCC--CC-CGTGG-----------GCGCCCGCCGGAGGTAAACC--AAACTCTT--G----AATTGTATGGCCTCTCTGAGTCTTCTGTACTGAATAAGTCAAAACTTTCAACAACGGATCTCTTGGTTCTGGCATCGATGAAGAACGCAGCGAAATGCGATAAGTAATGTGAATTGCAGAATTCAGTGAATCATCGAATCTTTGAACGCACATTGCGCCCGCCAGTATTCTGGCGGGCATGCCTGTTCGAGCGTCATTTCAACCATCAAGCCCCC-GGCTTGTGTTGGGGACCTGCGGCTGCCGCAGGCCCTGAAAACCAGTGGCGGGCTCGCTAGTCACTCCGAGCGTAGTAG--TTAC-ATCTCGCTCAGGGCGTGCTGCGGGTT--CCGGCCGTT-AAAAG----CCTTA-----TTTAC-CCAAGGTTGACCTCGGATCAGGTAGGAAGACCCGCTGAACTTAAGCATATCAATAA-GCGGAGGAA
>LT993603_Mycothermus_thermophiloides_CBS_183.81_T
ATTACAGAGTT----ACACAACTCACCAAACCATTGTGAACCGACCCTT----CTGTTGCTTCGGCGGGAGGCG---CCTCGGCGC--------CCCTCGGCCGATCCCCCCGGCC---CC-CGCGGCGTGGGGGGAGGCTCCCGCCGGAGGAATACCCCAAACCCTTT-GCAGCAC----ATGGCCTCTCTGAGT-TTATGTACTGAATAAGTCAAAACTTTCAACAACGGATCTCTTGGTTCTGGCATCGATGAAGAACGCAGCGAAATGCGATAAGTAATGTGAATTGCAGAATTCAGTGAATCATCGAATCTTTGAACGCACATTGCGCCCGCCGGTATTCCGGCGGGCATGCCTGTTCGAGCGTCATGTCAACCATCAAG-CCCTGGGCTTGTGTTGGGGACCTGCGGCTGCCGCAGGCCCTGAAATGCAGTGGCGGGCTCGCAAGACACACCGAGCGTAGTAGC-TTACAACCTCGCTTTGGGAGTGCTGCGGGT--GCTGGCCGT---AAAGCGA-CCTTTGCGTCTTTAGCACTAGGTTGACCTCGGATCAGGTAGGAGGACCCGCTGAACTTAAGCATATCAATAA-GCGGAGGAA
>LT993604_Mycothermus_thermophilum_CBS_625.91_T
ATTACAGAGTTA--CACA--ACTCACCAAACCATTGTGAACCGACCCTTCT----GTTGCTTCGGCGGGAGGCG---CCTCGGCGC-C-------CCTCGGCCGATCCCCC--GCC---CC-CGCGGCGTGGGGGGAGGCTCCCGCCGGAGGAATACCCCAAACCCTTTTGCAGCAC----ATGGCCTCTCTGAGT-TTATGTACTGAATAAGTCAAAACTTTCAACAACGGATCTCTTGGTTCTGGCATCGATGAAGAACGCAGCGAAATGCGATAAGTAATGTGAATTGCAGAATTCAGTGAATCATCGAATCTTTGAACGCACATTGCGCCCGCCGGTATTCCGGCGGGCATGCCTGTTCGAGCGTCATTTCAACCATCAAG-CCCTGGGCTTGTGTTGGGGACCTGCGGCTGCCGCAGGCCCTGAAATGCAGTGGCGGGCTCGCAAGACACACCGAGCGTAGTAGC-TTACAACCTCGCTTTGGGAGTGCTGCGGGT--GCTGGCCGT---AAAGCGA-CCTTTGCGTCTTTAGCACTAGGTTGACCTCGGATCAGGTAGGAGGACCCGCTGAACTTAAGCATATCAATAA-GCGGAGGAA
>LT993609_Remersonia_tenuis_CBS_784.85_T
ATTACAGAGTTA--CACA--ACTCACCAAACCATTGTGAACCCTACCTTTTA-CCGTTGCTTCGGCGGGAGGCGCCCCC------CTCG-------CGGGGCGT----CCCTGGCCC--CTTCCCGG----------GGCGCCCGCCGGAGGAATACCCAAAACCCTTT-GCAGCAC----ATGGCCTCTCTGAGTCTTTTGTACTGAATAAGTCAAAACTTTCAACAACGGATCTCTTGGTTCTGGCATCGATGAAGAACGCAGCGAAATGCGATAAGTAATGTGAATTGCAGAATTCAGTGAATCATCGAATCTTTGAACGCACATTGCGCCCGCCAGTATTCTGGCGGGCATGCCTGTTCGAGCGTCATTTCAACCATCAAG-CCCCGGGCTTGTGTTGGGGACCTGCGGCTGCCGCAGGCCCTGAAATCCAGTGGCGGGCTCGC-AGACACACCGAGCGTAGTAGCTTTACAACCTCGCTTTGGGAGTGCTGCGGGT--GCTAGCCGT--AAAACGACACCTT---GTCTTTAGCACTAGGTTGACCTCGGATCAGGTAGGAGGACCCGCTGAACTTAAGCATATCAATAA-GCGGAGGAA
>LT993613_Staphylotrichum_acaciicola_CBS_281.65T
ATTACAGAGT--CGCAA--CACTCCGTAAACCATTGTGAACGTTACCTT--AACCGTTGCTTCGGCGGGCGGCG--CCC--GGGCCTCA--CCGCCCGCGGCG---CCCCCCGGCCCCCC---GTGG-----------GCGCCCGCCGGAGGTATACC--AAACTCTT--GCA----TTGTATGGCCTCTCTGAGTATTCTGTACTGAATAAGTCAAAACTTTCAACAACGGATCTCTTGGTTCTGGCATCGATGAAGAACGCAGCGAAATGCGATAAGTAATGTGAATTGCAGAATTCAGTGAATCATCGAATCTTTGAACGCACATTGCGCCCGCCAGTATTCTGGCGGGCATGCCTGTTCGAGCGTCATTTCAACCATCAAGCCCCCGGGCTTGTGTTGGAGACCTGCGGCTGCCGCAGGCCCCGAAAACCAGTGGCGGGCTCGCT-GTCACCCCGAGCGTAGTAG-TTTAC-ACCTCGCCCAGGGCGTGCCGCGGGTTTCCCGGCCGTTAAA-----CCCCCCA-------TACCACAAGGTTGACCTCGGATCAGGTAGGAAGACCCGCTGAACTTAAGCATATCAATAA-GCGGAGGAA
>LT993619_Staphylotrichum_brevistipitatum_CBS_408.67T
ATTACAGAGT----CGAAATACTCCGTAAACCATTGTGAACGTTACCTT--AACCGTTGCTTCGGCGGGCGGCG--CCC--GGCCCTCGTG--GCCCGCGGCG---CCCCCCGGCCCC-CT--GCGG-----------GCGCCCGCCGGAGGTATACCT--AACTCTT--G----AATTACATGGCCTCTCTGAGTCTTCTGTACTGAATAAGTCAAAACTTTCAACAACGGATCTCTTGGTTCTGGCATCGATGAAGAACGCAGCGAAATGCGATAAGTAATGTGAATTGCAGAATTCAGTGAATCATCGAATCTTTGAACGCACATTGCGCCCGCCAGTATTCTGGCGGGCATGCCTGTTCGAGCGTCATTTCAACCATCAAG-CCCCGGGCTTGTGTTGGGGACCTGCGGCTGCCGCAGACCCCGAAAACCAGTGGCGGGCTCGCT-GTCACCCCGAGCGTAGTAG-TTTAC-ACCTCGCCCAGGGCGCGACGCGGGTT-CCCGGCCGTTAAA------CCCCCACCATCT------CAAGGTTGACCTCGGATCAGGTAGGAAGACCCGCTGAACTTAAGCATATCAATAA-GCGGAGGAA
>LT993620_Staphylotrichum_coccosporum_CBS_364.58T
ATTACAGAGT--CGCAA--TACTCCGTAAACCATTGTGAACGTTACCTT--AACCGTTGCTTCGGCGGGCGGCG--CCC--GGGCCTCA--CCGCCCGCGGCG---CCCCCCGGCCCCCC---GTGG-----------GCGCCCGCCGGAGGTACACC--AAACTCTT--GCA----TTATATGGCCTCTCTGAGTATTCTGTACTGAATAAGTCAAAACTTTCAACAACGGATCTCTTGGTTCTGGCATCGATGAAGAACGCAGCGAAATGCGATAAGTAATGTGAATTGCAGAATTCAGTGAATCATCGAATCTTTGAACGCACATTGCGCCCGCCAGTATTCTGGCGGGCATGCCTGTTCGAGCGTCATTTCAACCATCAAGCCCCAGGGCTTGCGTTGGGGACCTGCGGCTGCCGCAGGCCCCGAAAAACAGTGGCGGGCTCGCT-GTCACCCCGAGCGTAGTAG-TTTAC-ACCTCGCCCAGGGCGTGCCGCGGGTT-CCCGGCCGTTAAA-----CCCCCCA-------TACCACAAGGTTGACCTCGGATCAGGTAGGAAGACCCGCTGAACTTAAGCATATCAATAA-GCGGAGGAA
>LT993624_Staphylotrichum_microascosporum_CBS_184.79T
ATTACAGAGT--CGCAA--TACTCCGTAAACCATTGTGAACGTTACCTT--AACCGTTGCTTCGGCGGGCGGCG--CCC--GGGCCTCA--CCGCCCGCGGCG---CCCCCCGGCCCC-CT--GCGG-----------GCGCCCGCCGGAGGTACACC--AAACTCTT--GCA----TTGTATGGCCTCTCTGAGTATTCTGTACTGAATAAGTCAAAACTTTCAACAACGGATCTCTTGGTTCTGGCATCGATGAAGAACGCAGCGAAATGCGATAAGTAATGTGAATTGCAGAATTCAGTGAATCATCGAATCTTTGAACGCACATTGCGCCCGCCAGTATTCTGGCGGGCATGCCTGTTCGAGCGTCATTTCAACCATCAAGCCCCCGGGCTTGTGTTGGGGACCTGCGGCTGCCGCAGGCCCCGAAAACCAGTGGCGGGCTCGCT-GTCACCCCGAGCGTAGTAG-TCTAC-ACCTCGCCCAGGGCGTGCCGCGGGTT-CCCGGCCGTTAAA---CCCCCCCCA-----TCT----CAAGGTTGACCTCGGATCAGGTAGGAAGACCCGCTGAACTTAAGCATATCAATAA-GCGGAGGAA
>LT993625_Staphylotrichum_tortipilum_CBS_103.79T
ATTACAGAGT--CGCAA--TACTCCGTAAACCATTGTGAACGTTACCTT--AACCGTTGCTTCGGCGGGCGGCG--CCC--GGGCCTC--ACCGCCCGCGGCG---CCCCCCGGCCCC-CT--GCGG-----------GCGCCCGCCGGAGGTACACC--AAACTCTT--GCA----TTGTATGGCCTCTCTGAGTATTCTGTACTGAATAAGTCAAAACTTTCAACAACGGATCTCTTGGTTCTGGCATCGATGAAGAACGCAGCGAAATGCGATAAGTAATGTGAATTGCAGAATTCAGTGAATCATCGAATCTTTGAACGCACATTGCGCCCGCCAGTATTCTGGCGGGCATGCCTGTTCGAGCGTCATTTCAACCATCAAGCCCCCGGGCTTGTGTTGGGGACCTGCGGCTACCGCAGGCCCCGAAAACCAGTGGCGGGCTCGCT-GTCACCCCGAGCGTAGTAG-TTTAC-ACCTCGCCCAGGGCGTGCCGCGGGTT-CCCGGCCGTTAAA----CCCCCCCA-----TCT----CAAGGTTGACCTCGGATCAGGTAGGAAGACCCGCTGAACTTAAGCATATCAATAA-GCGGAGGAA
>LT993626_Trichocladium_acropullum_CBS_114580T
ATTAAAGAGTT--GCAAA--ACTCCC-AAACCATTGTGAAC-TTACCTTCAA--CGTTGCTTCGGCGGGTTGGGCTCC---GGGTCTC-------CCGGGG-----CCCCCCGGCC---CT-CGCGG-----------GCGCCCGCCGGAGGT--ATCT--AACTCTT--GAA---ATTGTATGGCCTCTCTGAGTGAT-TGTACTTAATAAGTCAAAACTTTCAACAACGGATCTCTTGGTTCTGGCATCGATGAAGAACGCAGCGAAATGCGATAAGTAATGTGAATTGCAGAATTCAGTGAATCATCGAATCTTTGAACGCACATTGCGCCCGCCAGTATTCTGGCGGGCATGCCTGTTCGAGCGTCATTTCAACCATCAAGCCCCC-GGCTTGTGTTGGGGACCTGCGGCTGCCGCAGGCCCTGAAAACCAGTGGCGGGCTCGCTAGTCACTCCGAGCGTAGTAA---TAC-ATCTCGCTCAGGGCGTGCTGCGGGTT--CCGGCCGTT-AAAAGC----CTTA-----TTTAC-CCAAGGTTGACCTCGGATCAGGTAGGAAGACCCGCTGAACTTAAGCATATCAATAA-GCGGAGGAA
>LT993628_Trichocladium_amorphum_CBS_127763T
ATTAAAGAGTT--GCAAA--ACTCCCTAAACCATTGTGAAC-ATACCTTCAA--CGTTGCTTCGGCGGGTTG-GCTCC---GGGTCTC-------CCGGGG------CCCCCGGCCCTACT---CGG-----------GCGCCCGCCGGAGGT--ATCT--AACTCTT--GAC--AATTGTATGGCCTCTCTGAGTCTT-TGTACTTAATAAGTCAAAACTTTCAACAACGGATCTCTTGGTTCTGGCATCGATGAAGAACGCAGCGAAATGCGATAAGTAATGTGAATTGCAGAATTCAGTGAATCATCGAATCTTTGAACGCACATTGCGCCCGCCAGTATTCTGGCGGGCATGCCTGTTCGAGCGTCATTTCAACCATCAAGCCCCC-GGCTTGTGTTGGGGACCTGCGGCTGCCGCAGGCCCTGAAAACCAGTGGCGGGCTCGCTAGTCACTCCGAGCGTAGTAA---TAC-ATCTCGCTCAGGGCGTGCTGCGGGTT--CCGGCCGTTAAAAAGC----CTTA-----TTTAC-CCAAGGTTGACCTCGGATCAGGTAGGAAGACCCGCTGAACTTAAGCATATCAATAA-GCGGAGGAA
>LT993630_Trichocladium_antarcticum_CBS_123565T
ATTAAAGAGTT--GCAAA--ACTCCC-AAACCATTGTGAAC-ATACCCTCAA--CGTTGCTTCGGCGGGTTG-GCCCC----GGTCTC--------CGGGGT-----CCCCCGGCC---CTAA-CGG-----------GCGCCCGCCGGAGG--CACCT--AACTCTT--GAA---CTTTTATGGCCTCTCTGAGTCTT-TGTACTTAATAAGTCAAAACTTTCAACAACGGATCTCTTGGTTCTGGCATCGATGAAGAACGCAGCGAAATGCGATAAGTAATGTGAATTGCAGAATTCAGTGAATCATCGAATCTTTGAACGCACATTGCGCCCGCCAGTATTCTGGCGGGCATGCCTGTTCGAGCGTCATTTCAACCATCAAGCCCAC-GGCTTGTGTTGGGGACCTGCGGCTGCCGCAGGCCCTGAAAACCAGTGGCGGGCTCGCTAGTCACTCCGAGCGTAGTAA---TAC-ATCTCGCTCAGGGCGTGCTGCGGGTT--CCGGCCGTTAAAAAGC----CTTA-----TTTAC-CCAAGGTTGACCTCGGATCAGGTAGGAAGACCCGCTGAACTTAAGCATATCAATAA-GCGGAGGAA
>LT993631_Trichocladium_arxii_CBS_104.79T
ATTAAAGAGTT--GCAAA--ACTCCC-AAACCATTGTGAAC-TTACCTTCAA--CGTTGCTTCGGCGGGTTG-GCTCC---GGGTCTC-------CCGGGG------CCCCCGGCC---CTAA-CGG-----------GCGCCCGCCGGAGGT--ATCT--AACTCTT--GAA---ATTGTATGGCCTCTCTGAGTATT-TGTACTTAATAAGTCAAAACTTTCAACAACGGATCTCTTGGTTCTGGCATCGATGAAGAACGCACCGAAATGCGATAAGTAATGTGAATTGCAGAATTCAGTGAATCATCGAATCTTTGAACGCACATTGCGCCCGCCAGTATTCTGGCGGGCATGCCTGTTCGAGCGTCATTTCAACCATCAAGCCCCC-GGCTTGTGTTGGGGACCTGCGGCTGCCGCAGGCCCTGAAAACCAGTGGCGGGCTCGCTAGTCACTCCGAGCGTAGTAA---TAC-ATCTCGCTCAGGGCGTGCTGCGGGTT--CCGGCCGTTAAAAAGC----CTTA-----TTTAC-CCAAGGTTGACCTCGGATCAGGTAGGAAGACCCGCTGAACTTAAGCATATCAATAA-GCGGAGGAA
>LT993632_Trichocladium_asperum_CBS_903.85eT
ATTAAAGAGTT--GCAAA--ACTCCC-AAACCATTGTGAAC-ATACCTTCAA--CGTTGCTTCGGCGGGTTG-GCCCC----GGTCTC--------CGGGGT------CCCCGGCCCTACT---CGG-----------GCGCCCGCCGGAGGT--ATCT--AACTCTT--GAA---CTTTTATGGCCTCTCTGAGTCTT-TGTACTTAATAAGTCAAAACTTTCAACAACGGATCTCTTGGTTCTGGCATCGATGAAGAACGCAGCGAAATGCGATAAGTAATGTGAATTGCAGAATTCAGTGAATCATCGAATCTTTGAACGCACATTGCGCCCGCCAGTATTCTGGCGGGCATGCCTGTTCGAGCGTCATTTCAACCATCAAGCCCCC-GGCTTGTGTTGGGGACCTGCGGCTGCCGCAGGCCCTGAAAACCAGTGGCGGGCTCGCTAGTCACTCCGAGCGTAGTAA---TAC-ATCTCGCTCAGGGCGTGCTGCGGGTT--CCGGCCGTTAAAAAGC----CTTA-----TTTAC-CCAAGGTTGACCTCGGATCAGGTAGGAAGACCCGCTGAACTTAAGCATATCAATAA-GCGGAGGAA
>LT993634_Trichocladium_asperum_CBS_157.22
ATTAAAGAGTT--GCAAA--ACTCCC-AAACCATTGTGAAC-ATACCTTCAA--CGTTGCTTCGGCGGGTTG-GCCCC----GGTCTC--------CGGGGT------CCCCGGCCCTACT---CGG-----------GCGCCCGCCGGAGGT--ATCT--AACTCTT--GAA---CTTTTATGGCCTCTCTGAGTCTT-TGTACTTAATAAGTCAAAACTTTCAACAACGGATCTCTTGGTTCTGGCATCGATGAAGAACGCAGCGAAATGCGATAAGTAATGTGAATTGCAGAATTCAGTGAATCATCGAATCTTTGAACGCACATTGCGCCCGCCAGTATTCTGGCGGGCATGCCTGTTCGAGCGTCATTTCAACCATCAAGCCCCC-GGCTTGTGTTGGGGACCTGCGGCTGCCGCAGGCCCTGAAAACCAGTGGCGGGCTCGCTAGTCACTCCGAGCGTAGTAA---TAC-ATCTCGCTCAGGGCGTGCTGCGGGTT--CCGGCCGTTAAAAAGC----CTTA-----TTTAC-CCAAGGTTGACCTCGGATCAGGTAGGAAGACCCGCTGAACTTAAGCATATCAATAA-GCGGAGGAA
>LT993635_Trichocladium_beniowskiae_CBS_757.74T
ATTAAAGAGTT--GCAAA--ACTCCCTAAACCATTGTGAAC-ATACCTTCAA--CGTTGCTTCGGCGGGTTG-GCTCC---GGGTCTC-------CCGGGG------CCCCCGGCCCTACT---CGG-----------GCGCCCGCCGGAGGT--ATCT--AACTCTT--GAC--AATTGTATGGCCTCTCTGAGTCTT-TGTACTTAATAAGTCAAAACTTTCAACAACGGATCTCTTGGTTCTGGCATCGATGAAGAACGCAGCGAAATGCGATAAGTAATGTGAATTGCAGAATTCAGTGAATCATCGAATCTTTGAACGCACATTGCGCCCGCCAGTATTCTGGCGGGCATGCCTGTTCGAGCGTCATTTCAACCATCAAGCCCCC-GGCTTGTGTTGGGGACCTGCGGCTGCCGCAGGCCCTGAAAACCAGTGGCGGGCTCGCTAGTCACTCCGAGCGTAGTAA---TAC-ATCTCGCTCAGGGCGTGCTGCGGGTT--CCGGCCGTTAAAAAGC----CTTA-----TTTAC-CCAAGGTTGACCTCGGATCAGGTAGGAAGACCCGCTGAACTTAAGCATATCAATAA-GCGGAGGAA
>LT993636_Trichocladium_crispatum_CBS_149.58
ATTAAAGAGTT--GCAAA--ACTCCC-AAACCATTGTGAAC-ATACCTTCAA--CGTTGCTTCGGCGGGTTG-GCCCC----GGTCTC--------CGGGGT------CCCCGGCC---CTAA-CGG-----------GCGCCCGCCGGAGGT--ACCT--AACTCTT--GAA---CTTTTATGGCCTCTCTGAGTCTT-TGTACTTAATAAGTCAAAACTTTCAACAACGGATCTCTTGGTTCTGGCATCGATGAAGAACGCAGCGAAATGCGATAAGTAATGTGAATTGCAGAATTCAGTGAATCATCGAATCTTTGAACGCACATTGCGCCCGCCAGTATTCTGGCGGGCATGCCTGTTCGAGCGTCATTTCAACCATCAAGCCCCC-GGCTTGTGTTGGGGACCTGCGGCTGCCGCAGGCCCTGAAAACCAGTGGCGGGCTCGCTAGTCACTCCGAGCGTAGTAA---TAC-ATCTCGCTCAGGGCGTGCTGCGGGTT--CCGGCCGTT-AAAAGC----CTTA-----TTTAC-CCAAGGTTGACCTCGGATCAGGTAGGAAGACCCGCTGAACTTAAGCATATCAATAA-GCGGAGGAA
>LT993637_Trichocladium_crispatum_CBS_693.71
ATTAAAGAGTT--GCAAA--ACTCCC-AAACCATTGTGAAC-ATACCTTCAA--CGTTGCTTCGGCGGGTTG-GCCCC----GGTCTC--------CGGGGT------CCCCGGCC---CTAA-CGG-----------GCGCCCGCCGGAGGT--ACCT--AACTCTT--GAA---CTTTTATGGCCTCTCTGAGTCTT-TGTACTTAATAAGTCAAAACTTTCAACAACGGATCTCTTGGTTCTGGCATCGATGAAGAACGCAGCGAAATGCGATAAGTAATGTGAATTGCAGAATTCAGTGAATCATCGAATCTTTGAACGCACATTGCGCCCGCCAGTATTCTGGCGGGCATGCCTGTTCGAGCGTCATTTCAACCATCAAGCCCCC-GGCTTGTGTTGGGGACCTGCGGCTGCCGCAGGCCCTGAAAACCAGTGGCGGGCTCGCTAGTCACTCCGAGCGTAGTAA---TAC-ATCTCGCTCAGGGCGTGCTGCGGGTT--CCGGCCGTT-AAAAGC----CTTA-----TTTAC-CCAAGGTTGACCTCGGATCAGGTAGGAAGACCCGCTGAACTTAAGCATATCAATAA-GCGGAGGAA
>LT993638_Trichocladium_gilmaniellae_CBS_388.75T
ATTAAAGAGTT--GCAAA--ACTCCC-AAACCATTGTGAAC-ATACCTTCAA--CGTTGCTTCGGCGGGTTG-GCCCC----GGTCTC--------CGGGGT------CCCCGGCCCTACT---CGG-----------GCGCCCGCCGGAGGT--ATCT--AACTCTT--GAA---CTTTTATGGCCTCTCTGAGTCTT-TGTACTTAATAAGTCAAAACTTTCAACAACGGATCTCTTGGTTCTGGCATCGATGAAGAACGCAGCGAAATGCGATAAGTAATGTGAATTGCAGAATTCAGTGAATCATCGAATCTTTGAACGCACATTGCGCCCGCCAGTATTCTGGCGGGCATGCCTGTTCGAGCGTCATTTCAACCATCAAGCCCCC-GGCTTGTGTTGGGGACCTGCGGCTGCCGCAGGCCCTGAAAACCAGTGGCGGGCTCGCTAGTCACTCCGAGCGTAGTAA---TAC-ATCTCGCTCAGGGCGTGCTGCGGGTT--CCGGCCGTTAAAAAGC----CTTA-----TTTAC-CCAAGGTTGACCTCGGATCAGGTAGGAAGACCCGCTGAACTTAAGCATATCAATAA-GCGGAGGAA
>LT993639_Trichocladium_griseum_CBS_119.14_NeoT
ATTAAAGAGTT--GCAAA--ACTCCC-AAACCATTGTGAAC-ATACCTTCAA--CGTTGCTTCGGCGGGTTG-GCCCC----GGTCTC--------CGGGGT------CCCCGGCCCTACT---CGG-----------GCGCCCGCCGGAGGT--ATCT--AACTCTT--GAA---CTTTTATGGCCTCTCTGAGTCTT-TGTACTTAATAAGTCAAAACTTTCAACAACGGATCTCTTGGTTCTGGCATCGATGAAGAACGCAGCGAAATGCGATAAGTAATGTGAATTGCAGAATTCAGTGAATCATCGAATCTTTGAACGCACATTGCGCCCGCCAGTATTCTGGCGGGCATGCCTGTTCGAGCGTCATTTCAACCATCAAGCCCCC-GGCTTGTGTTGGGGACCTGCGGCTGCCGCAGGCCCTGAAAACCAGTGGCGGGCTCGCTAGTCACTCCGAGCGTAGTAA---TAC-ATCTCGCTCAGGGCGTGCTGCGGGTT--CCGGCCGTTAAAAAGC----CTTA-----TTTAC-CCAAGGTTGACCTCGGATCAGGTAGGAAGACCCGCTGAACTTAAGCATATCAATAA-GCGGAGGAA
>LT993640_Trichocladium_griseum_CBS_217.34
ATTAAAGAGTT--GCAAA--ACTCCC-AAACCATTGTGAAC-ATACCTTCAA--CGTTGCTTCGGCGGGTTG-GCCCC----GGTCTC--------CGGGGT------CCCCGGCCCTACT---CGG-----------GCGCCCGCCGGAGGT--ATCT--AACTCTT--GAA---CTTTTATGGCCTCTCTGAGTCTT-TGTACTTAATAAGTCAAAACTTTCAACAACGGATCTCTTGGTTCTGGCATCGATGAAGAACGCAGCGAAATGCGATAAGTAATGTGAATTGCAGAATTCAGTGAATCATCGAATCTTTGAACGCACATTGCGCCCGCCAGTATTCTGGCGGGCATGCCTGTTCGAGCGTCATTTCAACCATCAAGCCCCC-GGCTTGTGTTGGGGACCTGCGGCTGCCGCAGGCCCTGAAAACCAGTGGCGGGCTCGCTAGTCACTCCGAGCGTAGTAA---TAC-ATCTCGCTCAGGGCGTGCTGCGGGTT--CCGGCCGTTAAAAAGC----CTTA-----TTTAC-CCAAGGTTGACCTCGGATCAGGTAGGAAGACCCGCTGAACTTAAGCATATCAATAA-GCGGAGGAA
>LT993641_Trichocladium_griseum_CGMCC_3.13888
ATTAAAGAGTT--GCAAA--ACTCCC-AAACCATTGTGAAC-ATACCTTCAA--CGTTGCTTCGGCGGGTTG-GCCCC----GGTCTC--------CGGGGT------CCCCGGCCCTACT---CGG-----------GCGCCCGCCGGAGGT--ATCT--AACTCTT--GAA---CTTTTATGGCCTCTCTGAGTCTT-TGTACTTAATAAGTCAAAACTTTCAACAACGGATCTCTTGGTTCTGGCATCGATGAAGAACGCAGCGAAATGCGATAAGTAATGTGAATTGCAGAATTCAGTGAATCATCGAATCTTTGAACGCACATTGCGCCCGCCAGTATTCTGGCGGGCATGCCTGTTCGAGCGTCATTTCAACCATCAAGCCCCC-GGCTTGTGTTGGGGACCTGCGGCTGCCGCAGGCCCTGAAAACCAGTGGCGGGCTCGCTAGTCACTCCGAGCGTAGTAA---TAC-ATCTCGCTCAGGGCGTGCTGCGGGTT--CCGGCCGTTAAAAAGC----CTTA-----TTTAC-CCAAGGTTGACCTCGGATCAGGTAGGAAGACCCGCTGAACTTAAGCATATCAATAA-GCGGAGGAA
>LT993642_Trichocladium_jilongensis_HSAUPII07_1485T
ATTAAAGAGTT--GCAAA--ACTCCC-AAACCATTGTGAAC-ATACCTTCAA--CGTTGCTTCGGCGGGTTG-GCCCC----GGTCTC--------CGGGGT------CCCCGGCCCTACT---CGG-----------GCGCCCGCCGGAGGT--ATCT--AACTCTT--GAA---CTTTTATGGCCTCTCTGAGTCTT-TGTACTTAATAAGTCAAAACTTTCAACAACGGATCTCTTGGTTCTGGCATCGATGAAGAACGCAGCGAAATGCGATAAGTAATGTGAATTGCAGAATTCAGTGAATCATCGAATCTTTGAACGCACATTGCGCCCGCCAGTATTCTGGCGGGCATGCCTGTTCGAGCGTCATTTCAACCATCAAGCCCCC-GGCTTGTGTTGGGGACCTGCGGCTGCCGCAGGCCCTGAAAACCAGTGGCGGGCTCGCTAGTCACTCCGAGCGTAGTAA---TAC-ATCTCGCTCAGGGCGTGCTGCGGGTT--CCGGCCGTTAAAAAGC----CTTA-----TTTAC-CCAAGGTTGACCTCGGATCAGGTAGGAAGACCCGCTGAACTTAAGCATATCAATAA-GCGGAGGAA
>LT993644_Trichocladium_nigrospermum_CBS_103.36
ATTAAAGAGTT--GCAAA--ACTCCC-AAACCATTGTGAAC-ATACCTTCAA--CGTTGCTTCGGCGGGTTG-GCCCC----GGTCTC--------CGGGGT------CCCCGGCCCTACT---CGG-----------GCGCCCGCCGGAGGT--ATCT--AACTCTT--GAA---CTTTTACGGCCTCTCTGAGTCTT-TGTACTTAATAAGTCAAAACTTTCAACAACGGATCTCTTGGTTCTGGCATCGATGAAGAACGCAGCGAAATGCGATAAGTAATGTGAATTGCAGAATTCAGTGAATCATCGAATCTTTGAACGCACATTGCGCCCGCCAGTATTCTGGCGGGCATGCCTGTTCGAGCGTCATTTCAACCATCAAGCCCCC-GGCTTGTGTTGGGGACCTGCGGCTGCCGCAGGCCCTGAAAACCAGTGGCGGGCTCGCTAGTCACTCCGAGCGTAGTAA---TAC-ATCTCGCTCAGGGCGTGCTGCGGGTT--CCGGCCGTTAAAAA-C---CCTTA-----TTTAC-CCAAGGTTGACCTCGGATCAGGTAGGAAGACCCGCTGAACTTAAGCATATCAATAA-GCGGAGGAA
>LT993645_Trichocladium_seminis-citrull_CBS_143.58T
ATTAAAGAGTT--GCAAA--ACTCCCTAAACCATTGTGAAC-ATACCTTCAA--CGTTGCTTCGGCGGGTTG-GCTCC---GGGTCTC-------CCGGGG-----CCCCCCGGCCCTACT---CGG-----------GCGCCCGCCGGAGGT--ATCT--AACTCTT--GAC--AATTGTATGGCCTCTCTGAGTCTT-TGTACTTAATAAGTCAAAACTTTCAACAACGGATCTCTTGGTTCTGGCATCGATGAAGAACGCAGCGAAATGCGATAAGTAATGTGAATTGCAGAATTCAGTGAATCATCGAATCTTTGAACGCACATTGCGCCCGCCAGTATTCTGGCGGGCATGCCTGTTCGAGCGTCATTTCAACCATCAAGCCCCC-GGCTTGTGTTGGGGACCTGCGGCTGCCGCAGGCCCTGAAAACCAGTGGCGGGCTCGCTAGTCACTCCGAGCGTAGTAA---TAC-ATCTCGCTCAGGGCGTGCTGCGGGTT--CCGGCCGTTAAAAAGC----CTTA-----TTTAC-CCAAGGTTGACCTCGGATCAGGTAGGAAGACCCGCTGAACTTAAGCATATCAATAA-GCGGAGGAA
>LT993647_Trichocladium_sp._CBS_351.77_Wheatfield_soil_Germany
ATTAAAGAGTT--GCAAA--ACTCCC-AAACCATTGTGAAC-ATACCTTCAA--CGTTGCTTCGGCGGGTTG-GCCCC----GGTCTC--------CGGGG------CCCCCGGCC---CT-CACGG-----------GCGCCCGCCGGAGGT--ACCT--AACTCTT--GAA---CTTTTA-GGCCTCTCTGAGTCTT-TGTACTTAATAAGTCAAAACTTTCAACAACGGATCTCTTGGTTCTGGCATCGATGAAGAACGCAGCGAAATGCGATAAGTAATGTGAATTGCAGAATTCAGTGAATCATCGAATCTTTGAACGCACATTGCGCCCGCCAGTATTCTGGCGGGCATGCCTGTTCGAGCGTCATTTCAACCATCAAGCCCCC-GGCTTGTGTTGGGGACCTGCGGCTGCCGCAGGCCCTGAAAACCAGTGGCGGGCTCGCTAGTCACTCCGAGCGTAGTAA---TAC-ATCTCGCTCAGGGCGTGCTGCGGGTT--CCGGCCGTTAAAAAGC----CTTA-----TTTAC-CCAAGGTTGACCTCGGATCAGGTAGGAAGACCCGCTGAACTTAAGCATATCAATAA-GCGGAGGAA
>OL691126_VKM_F-4903
ATTAAAGAGTT--GCAAA--ACTCCC-AAACCATTGTGAAC-ATACCTTCAA--CGTTGCTTCGGCGGGTTG-GCCCC----GGTCTC--------CGGGGT------CCCCGGCC---CTAA-CGG-----------GCGCCCGCCGGAGGT--ACCT--AACTCTT--GAA---CTTTTATGGCCTCTCTGAGTCTT-TGTACTTAATAAGTCAAAACTTTCAACAACGGATCTCTTGGTTCTGGCATCGATGAAGAACGCAGCGAAATGCGATAAGTAATGTGAATTGCAGAATTCAGTGAATCATCGAATCTTTGAACGCACATTGCGCCCGCCAGTATTCTGGCGGGCATGCCTGTTCGAGCGTCATTTCAACCATCAAGCCCCC-GGCTTGTGTTGGGGACCTGCGGCTGCCGCAGGCCCTGAAAACCAGTGGCGGGCTCGCTAGTCACTCCGAGCGTAGTAA---TAC-ATCTCGCTCAGGGCGTGCTGCGGGTT--CCGGCCGTTAAAAAGC----CTTA-----TTTAC-CCAAGGTTGACCTCGGATCAGGTAGGAAGACCCGCTGAACTTAAGCATATCAATAAGGCGGAGGAA
>OL691125_VKM_F-4902
ATTAAAGAGTT--GCAAA--ACTCCC-AAACCATTGTGAAC-ATACCTTCAA--CGTTGCTTCGGCGGGTTG-GCCCC----GGTCTC--------CGGGGT------CCCCGGCC---CTAA-CGG-----------GCGCCCGCCGGAGGT--ACCT--AACTCTT--GAA---CTTTTATGGCCTCTCTGAGTCTT-TGTACTTAATAAGTCAAAACTTTCAACAACGGATCTCTTGGTTCTGGCATCGATGAAGAACGCAGCGAAATGCGATAAGTAATGTGAATTGCAGAATTCAGTGAATCATCGAATCTTTGAACGCACATTGCGCCCGCCAGTATTCTGGCGGGCATGCCTGTTCGAGCGTCATTTCAACCATCAAGCCCCC-GGCTTGTGTTGGGGACCTGCGGCTGCCGCAGGCCCTGAAAACCAGTGGCGGGCTCGCTAGTCACTCCGAGCGTAGTAA---TAC-ATCTCGCTCAGGGCGTGCTGCGGGTT--CCGGCCGTTAAAAAGC----CTTA-----TTTAC-CCAAGGTTGACCTCGGATCAGGTAGGAAGACCCGCTGAACTTAAGCATATCAATAAGGCGGAGGAA
>OL691124_VKM_F-4905
ATTAAAGAGTT--GCAAA--ACTCCC-AAACCATTGTGAAC-ATACCTTCAA--CGTTGCTTCGGCGGGTTG-GCCCC----GGTCTC--------CGGGGT------CCCCGGCC---CTAA-CGG-----------GCGCCCGCCGGAGGT--ACCT--AACTCTT--GAA---CTTTTATGGCCTCTCTGAGTCTT-TGTACTTAATAAGTCAAAACTTTCAACAACGGATCTCTTGGTTCTGGCATCGATGAAGAACGCAGCGAAATGCGATAAGTAATGTGAATTGCAGAATTCAGTGAATCATCGAATCTTTGAACGCACATTGCGCCCGCCAGTATTCTGGCGGGCATGCCTGTTCGAGCGTCATTTCAACCATCAAGCCCCC-GGCTTGTGTTGGGGACCTGCGGCTGCCGCAGGCCCTGAAAACCAGTGGCGGGCTCGCTAGTCACTCCGAGCGTAGTAA---TAC-ATCTCGCTCAGGGCGTGCTGCGGGTT--CCGGCCGTTAAAAAGC----CTTA-----TTTAC-CCAAGGTTGACCTCGGATCAGGTAGGAAGACCCGCTGAACTTAAGCATATCAATAAGGCGGAGGAA
>OL691123_VKM_F-4913
ATTAAAGAGTT--GCAAA--ACTCCC-AAACCATTGTGAAC-ATACCTTCAA--CGTTGCTTCGGCGGGTTG-GCCCC----GGTCTC--------CGGGGT------CCCCGGCC---CTAA-CGG-----------GCGCCCGCCGGAGGT--ACCT--AACTCTT--GAA---CTTTTATGGCCTCTCTGAGTCTT-TGTACTTAATAAGTCAAAACTTTCAACAACGGATCTCTTGGTTCTGGCATCGATGAAGAACGCAGCGAAATGCGATAAGTAATGTGAATTGCAGAATTCAGTGAATCATCGAATCTTTGAACGCACATTGCGCCCGCCAGTATTCTGGCGGGCATGCCTGTTCGAGCGTCATTTCAACCATCAAGCCCCC-GGCTTGTGTTGGGGACCTGCGGCTGCCGCAGGCCCTGAAAACCAGTGGCGGGCTCGCTAGTCACTCCGAGCGTAGTAA---TAC-ATCTCGCTCAGGGCGTGCTGCGGGTT--CCGGCCGTTAAAAAGC----CTTA-----TTTAC-CCAAGGTTGACCTCGGATCAGGTAGGAAGACCCGCTGAACTTAAGCATATCAATAAGGCGGAGGAA
>OL691122_VKM_F-4904
ATTAAAGAGTT--GCAAA--ACTCCC-AAACCATTGTGAAC-ATACCTTCAA--CGTTGCTTCGGCGGGTTG-GCCCC----GGTCTC--------CGGGGT------CCCCGGCC---CTAA-CGG-----------GCGCCCGCCGGAGGT--ACCT--AACTCTT--GAA---CTTTTATGGCCTCTCTGAGTCTT-TGTACTTAATAAGTCAAAACTTTCAACAACGGATCTCTTGGTTCTGGCATCGATGAAGAACGCAGCGAAATGCGATAAGTAATGTGAATTGCAGAATTCAGTGAATCATCGAATCTTTGAACGCACATTGCGCCCGCCAGTATTCTGGCGGGCATGCCTGTTCGAGCGTCATTTCAACCATCAAGCCCCC-GGCTTGTGTTGGGGACCTGCGGCTGCCGCAGGCCCTGAAAACCAGTGGCGGGCTCGCTAGTCACTCCGAGCGTAGTAA---TAC-ATCTCGCTCAGGGCGTGCTGCGGGTT--CCGGCCGTTAAAAAGC----CTTA-----TTTAC-CCAAGGTTGACCTCGGATCAGGTAGGAAGACCCGCTGAACTTAAGCATATCAATAAGGCGGAGGAA
>OL691121_VKM_F-4914
ATTAAAGAGTT--GCAAA--ACTCCC-AAACCATTGTGAAC-ATACCTTCAA--CGTTGCTTCGGCGGGTTG-GCCCC----GGTCTC--------CGGGGT------CCCCGGCC---CTAA-CGG-----------GCGCCCGCCGGAGGT--ACCT--AACTCTT--GAA---CTTTTATGGCCTCTCTGAGTCTT-TGTACTTAATAAGTCAAAACTTTCAACAACGGATCTCTTGGTTCTGGCATCGATGAAGAACGCAGCGAAATGCGATAAGTAATGTGAATTGCAGAATTCAGTGAATCATCGAATCTTTGAACGCACATTGCGCCCGCCAGTATTCTGGCGGGCATGCCTGTTCGAGCGTCATTTCAACCATCAAGCCCCC-GGCTTGTGTTGGGGACCTGCGGCTGCCGCAGGCCCTGAAAACCAGTGGCGGGCTCGCTAGTCACTCCGAGCGTAGTAA---TAC-ATCTCGCTCAGGGCGTGCTGCGGGTT--CCGGCCGTTAAAAAGC----CTTA-----TTTAC-CCAAGGTTGACCTCGGATCAGGTAGGAAGACCCGCTGAACTTAAGCATATCAATAAGGCGGAGGAA
